# Supplementary material for: Cell density quantification of high resolution Nissl images of the juvenile rat brain
Source: Front Neuroanat. 2024 Dec 18;18:1463632. doi: 10.3389/fnana.2024.1463632 (PMC11688196; doi:10.3389/fnana.2024.1463632)
Supplement: Supplementary file 3 [file Table_1.XLSX]

## Sheet: README
EPFL-SV-BMI-LNMC (Prof. HenryMarkram) 20240617 JulieMeystre: this excel file contains all entries of the Layer boundaries refinement project (2021-2024) available in Slims. In Slims, this project is content derived from Animal to acquisition. Each Excel sheet contains all data associated with a given Slims field (Animal; Brain; hemisphere; Slice; Slide; Acquisition)

## Sheet: data_ANIMAL
{"timezone":"Europe/Berlin","DisplayFields":{"cntn_cf_fk_slicingExperimenter":"user_cf_lnmcId","cntn_cf_fk_perfusionExperimenter":"user_cf_lnmcId","cntn_cf_reconstruction_priority":"cntn_cf_ontology_name","cntn_cf_ihc_status":"cntn_cf_ontology_name","cntn_cf_putative_layer":"cntn_cf_ontology_name","cntn_cf_brain_region":"cntn_cf_ontology_name","cntn_cf_m_type_putative":"cntn_cf_ontology_name","cn…				Excel template generated by SLIMS to update Content records in SLIMS (Generated on 2024/06/17 07:47:52)
cntn_modifiedOn	<SLIMSGUID>	cntn_cf_lnmcProject	cntn_fk_user	cntn_id	cntn_cf_eartag	cntn_cf_species	cntn_cf_strain	cntn_cf_sex	cntn_cf_age	cntn_cf_dateofbirth	cntn_cf_euthanizeddate
Modified on	<SLIMSGUID>	LNMC Project	User (user_cf_lnmcId)	LNMC ID	Pyrat ID	Species	Strain	Sex	Age	Date of birth	Date of sacrifice
2024/06/17 07:47:13	0dfa1f5c-8156-487e-966b-547a14fd1aa7	Cell densities	JM	01449921	01449921	Rat	*Wistar Han	m	14	2021/06/14	2021/06/28
2024/06/17 07:47:13	8fdd9d45-daa9-481c-bba0-1bfeef3452cf	Cell densities	JM	01449922	01449922	Rat	*Wistar Han	m	14	2021/06/14	2021/06/28
2024/06/17 07:47:13	a4a90df9-4cb2-41ae-832e-eab1b306b0ca	Cell densities	JM	01449920	01449920	Rat	*Wistar Han	m	14	2021/06/14	2021/06/28
2021/06/08 08:48:24	67e2b4af-dbbc-4012-a8f6-7cff510d1c18	Cell densities	JM	01443460	01443460	Rat	*Wistar Han	m	14	2021/05/24	2021/06/07
2021/06/08 08:48:24	5bdfbcbf-0f5d-43ce-86e0-2034c69ac230	Cell densities	JM	01443459	01443459	Rat	*Wistar Han	m	14	2021/05/24	2021/06/07
2021/03/19 09:34:19	36579703-b85b-4c2b-904c-8805b05bb289	Cell densities	JM	01413829	01413829	Rat	*Wistar Han	m	14	2021/02/22	2021/03/08
2021/03/19 09:34:02	3c066357-c7e1-4460-9e3e-29a50084b81c	Cell densities	JM	01413827	01413827	Rat	*Wistar Han	m	14	2021/02/22	2021/03/08
2021/03/19 09:34:12	c4a986bc-746b-4a32-9803-db2b74a90350	Cell densities	JM	01413828	01413828	Rat	*Wistar Han	m	14	2021/02/22	2021/03/08

## Sheet: data_BRAIN
{"timezone":"Europe/Berlin","DisplayFields":{"cntn_cf_fk_slicingExperimenter":"user_cf_lnmcId","cntn_cf_fk_perfusionExperimenter":"user_cf_lnmcId","cntn_cf_reconstruction_priority":"cntn_cf_ontology_name","cntn_cf_ihc_status":"cntn_cf_ontology_name","cntn_cf_putative_layer":"cntn_cf_ontology_name","cntn_cf_brain_region":"cntn_cf_ontology_name","cntn_cf_m_type_putative":"cntn_cf_ontology_name","cn…				Excel template generated by SLIMS to update Content records in SLIMS (Generated on 2024/06/17 07:50:41)
cntn_modifiedOn	<SLIMSGUID>	cntn_cf_lnmcProject	cntn_id	cntn_cf_eartag	cntn_cf_age	cntn_cf_brainMainRegion	cntn_cf_perfusionDate	cntn_cf_fk_perfusionExperimenter	cntn_cf_fk_perfusionProtocol	cntn_cf_pfaDate	cntn_cf_postFixationProtocol	cntn_cf_fk_solution	cntn_cf_sucroseProduction	cntn_cf_sucrose15Date	cntn_cf_sucrose30Date	cntn_cf_comment
Modified on	<SLIMSGUID>	LNMC Project	LNMC ID	Pyrat ID	Age	Brain main region	Perfusion date	Perfusion experimenter (user_cf_lnmcId)	Perfusion protocol (stop_name)	Post fixation date	Post fixation protocol (stop_name)	Fixation solution (cntn_id)	Sucrose production date &amp; Experimenter	Sucrose 15% date	Sucrose 30% date	Comment
2024/06/17 07:49:57	64b36d6e-0da8-4ea0-87ed-c6acd02d5bc4	Cell densities	BRN_00000034	01449922	14	Entire brain	2021/06/28	JM	Protocol_Animal_Perfusion_2007-	2021/06/28	Protocol_Animal_Post-fixation_2007-	PFA 4% - 20210609	29 June 2021 jm	2021/06/29	2021/06/30
2024/06/17 07:49:58	ad0e7949-83e1-4f14-b397-a17584391132	Cell densities	BRN_00000033	01449921	14	Entire brain	2021/06/28	JM	Protocol_Animal_Perfusion_2007-	2021/06/28	Protocol_Animal_Post-fixation_2007-	PFA 4% - 20210609	29 June 2021 jm	2021/06/29	2021/06/30
2024/06/17 07:49:58	bac6298c-3b43-409b-9b4f-61404aaca1b6	Cell densities	BRN_00000032	01449920	14	Entire brain	2021/06/28	JM	Protocol_Animal_Perfusion_2007-	2021/06/28	Protocol_Animal_Post-fixation_2007-	PFA 4% - 20210609	29 June 2021 jm	2021/06/29	2021/06/30
2021/06/10 16:29:05	20828ca1-870a-446d-893c-9a5026050ff3	Cell densities	BRN_00000031	01443460	14	Entire brain	2021/06/07	JM	Protocol_Animal_Perfusion_2007-	2021/06/07	Protocol_Animal_Post-fixation_2007-	PFA 4% - 20201204	20210607 jm	2021/06/08	2021/06/10
2021/06/10 16:29:05	e2e2e094-6c0d-44e6-9bf5-5698d80e2be0	Cell densities	BRN_00000030	01443459	14	Entire brain	2021/06/07	JM	Protocol_Animal_Perfusion_2007-	2021/06/07	Protocol_Animal_Post-fixation_2007-	PFA 4% - 20201204	20210607 jm	2021/06/08	2021/06/10
2021/03/19 09:41:11	f8975937-96c0-4d79-8e4d-7d5ece0a466c	Cell densities	BRN_00000029	01413829	14	Entire brain	2021/03/08	JM	Protocol_Animal_Perfusion_2007-	2021/03/08	Protocol_Animal_Post-fixation_2007-	PFA 4% - 20201204	20210308 JM	2021/03/09	2021/03/10
2021/03/19 09:41:11	36abb79d-f7f3-4d80-943e-08d5674b6233	Cell densities	BRN_00000028	01413828	14	Entire brain	2021/03/08	JM	Protocol_Animal_Perfusion_2007-	2021/03/08	Protocol_Animal_Post-fixation_2007-	PFA 4% - 20201204	20210308 JM	2021/03/09	2021/03/10
2021/03/19 09:41:11	cc45788d-91ab-421d-80ac-f97c27b6f05b	Cell densities	BRN_00000027	01413827	14	Entire brain	2021/03/08	JM	Protocol_Animal_Perfusion_2007-	2021/03/08	Protocol_Animal_Post-fixation_2007-	PFA 4% - 20201204	20210308 JM	2021/03/09	2021/03/10

## Sheet: data_HEMISPHERE
{"timezone":"Europe/Berlin","DisplayFields":{"cntn_cf_fk_slicingExperimenter":"user_cf_lnmcId","cntn_cf_fk_perfusionExperimenter":"user_cf_lnmcId","cntn_cf_reconstruction_priority":"cntn_cf_ontology_name","cntn_cf_ihc_status":"cntn_cf_ontology_name","cntn_cf_putative_layer":"cntn_cf_ontology_name","cntn_cf_brain_region":"cntn_cf_ontology_name","cntn_cf_m_type_putative":"cntn_cf_ontology_name","cn…				Excel template generated by SLIMS to update Content records in SLIMS (Generated on 2024/06/17 07:52:20)
cntn_modifiedOn	<SLIMSGUID>	cntn_cf_lnmcProject	cntn_id	cntn_cf_eartag	cntn_cf_age	cntn_cf_brainMainRegion	cntn_cf_freezingDate	cntn_cf_freezingProtocol	cntn_cf_comment
Modified on	<SLIMSGUID>	LNMC Project	LNMC ID	Pyrat ID	Age	Brain main region	Freezing date	Freezing protocol (stop_name)	Comment
2024/06/17 07:51:49	bb1d7061-e3a2-4590-b600-1d498e3f9a46	Cell densities	FBR_00000043	01449922	14	Left hemisphere	2021/07/05	Protocol_Freezing_Isopentane_2015-
2024/06/17 07:51:49	8727b3ab-6837-4446-bca0-fb33f44e5250	Cell densities	FBR_00000042	01449922	14	Right hemisphere	2021/07/05	Protocol_Freezing_Isopentane_2015-
2024/06/17 07:51:49	f797b8a5-6e26-4b08-8288-56681cca791b	Cell densities	FBR_00000041	01449921	14	Left hemisphere	2021/07/05	Protocol_Freezing_Isopentane_2015-
2024/06/17 07:51:49	92f35b05-6b29-42a4-ada4-7a2b708acf7e	Cell densities	FBR_00000040	01449921	14	Right hemisphere	2021/07/05	Protocol_Freezing_Isopentane_2015-
2024/06/17 07:51:49	62a44e86-7468-4400-9939-41f86eb0937a	Cell densities	FBR_00000039	01449920	14	Left hemisphere	2021/07/05	Protocol_Freezing_Isopentane_2015-
2024/06/17 07:51:49	8eb6eda8-60ed-4317-ab06-ab7086b606ea	Cell densities	FBR_00000038	01449920	14	Right hemisphere	2021/07/05	Protocol_Freezing_Isopentane_2015-
2021/06/21 08:56:07	78a19739-ff03-47ee-b77d-2fffec471ebb	Cell densities	FBR_00000037	01443460	14	Left hemisphere	2021/06/11	Protocol_Freezing_Isopentane_2015-
2021/06/21 08:55:16	250a6f38-f35f-4510-ad27-3d0a0b538d78	Cell densities	FBR_00000036	01443460	14	Right hemisphere	2021/06/11	Protocol_Freezing_Isopentane_2015-
2021/06/11 13:47:03	fe6448e5-d405-48f4-86aa-56d9c2b225b6	Cell densities	FBR_00000035	01443459	14	Left hemisphere	2021/06/11	Protocol_Freezing_Isopentane_2015-
2021/06/11 13:46:31	c022256d-129a-4b0b-8726-3e0a40299004	Cell densities	FBR_00000034	01443459	14	Right hemisphere	2021/06/11	Protocol_Freezing_Isopentane_2015-
2021/03/19 09:45:26	20f210ea-e128-4bae-823c-61e95cc8440b	Cell densities	FBR_00000033	01413829	14	Right hemisphere	2021/03/15	Protocol_Freezing_Isopentane_2015-
2021/03/19 09:45:26	119ec646-5cba-4216-896e-8648b9a0466a	Cell densities	FBR_00000032	01413829	14	Left hemisphere	2021/03/15	Protocol_Freezing_Isopentane_2015-
2021/03/19 09:45:26	7f73acf4-aef7-45ee-a3e8-1b44674c8a5d	Cell densities	FBR_00000031	01413828	14	Right hemisphere	2021/03/15	Protocol_Freezing_Isopentane_2015-
2021/03/19 09:45:26	83fa1019-6f46-48ad-835c-3970b7f31be7	Cell densities	FBR_00000030	01413828	14	Left hemisphere	2021/03/15	Protocol_Freezing_Isopentane_2015-
2021/03/19 09:45:26	139e19f8-ff13-4d57-be4f-6b36b850c0da	Cell densities	FBR_00000029	01413827	14	Right hemisphere	2021/03/15	Protocol_Freezing_Isopentane_2015-
2021/03/19 09:45:26	eebfbd80-dc5a-4c8b-9e79-c34e082e4cdd	Cell densities	FBR_00000028	01413827	14	Left hemisphere	2021/03/15	Protocol_Freezing_Isopentane_2015-

## Sheet: data_SLICE
{"timezone":"Europe/Berlin","DisplayFields":{"cntn_cf_fk_slicingExperimenter":"user_cf_lnmcId","cntn_cf_fk_perfusionExperimenter":"user_cf_lnmcId","cntn_cf_reconstruction_priority":"cntn_cf_ontology_name","cntn_cf_ihc_status":"cntn_cf_ontology_name","cntn_cf_putative_layer":"cntn_cf_ontology_name","cntn_cf_brain_region":"cntn_cf_ontology_name","cntn_cf_m_type_putative":"cntn_cf_ontology_name","cn…				Excel template generated by SLIMS to update Content records in SLIMS (Generated on 2024/06/17 08:10:15)
cntn_createdOn	<SLIMSGUID>	cntn_modifiedOn	cntn_cf_lnmcProject	cntn_cf_immunoType	cntn_id	cntn_cf_expId	cntn_cf_eartag	cntn_cf_brainMainRegion	cntn_cf_slicingDate	cntn_cf_slicingProtocol	cntn_cf_fk_slicingExperimenter	cntn_cf_thicknessOfSection	cntn_cf_slicingAngle	cntn_cf_slice_plane	cntn_cf_immunoDate	cntn_cf_primaryAntibody	cntn_cf_fk_slide	cntn_cf_slidePosition	cntn_cf_comment
Created on	<SLIMSGUID>	Modified on	LNMC Project	Immuno type	LNMC ID	Experiment ID	Pyrat ID	Brain main region	Slicing date	Slicing protocol_cryostat (stop_name)	Slicing experimenter (user_cf_lnmcId)	Thickness (um)	Slicing angle	Slicing plane CDP	Immuno date	Primary antibody	Slide (cntn_id)	Slide position	Comment
2021/07/19 13:16:06	aea07b7f-b492-4a44-8dcf-fbefcd055d2e	2021/07/20 14:40:27	Cell densities	IHC	SLC_0002710	Nissl_6	01449922	Left hemisphere	2021/07/05	Protocol_Sectioning_Cryostat_2014-	JM	50	3	Parasagittal	2021/07/15	Cresyl Violet	SLD_0000758	4	stored into cryoprotectant and at -20°C until mounting
2021/07/19 13:16:05	1da6399a-e33d-4bec-aa89-21a0089cc4b8	2021/07/20 14:40:27	Cell densities	IHC	SLC_0002709	Nissl_6	01449922	Left hemisphere	2021/07/05	Protocol_Sectioning_Cryostat_2014-	JM	50	3	Parasagittal	2021/07/15	Cresyl Violet	SLD_0000758	3	stored into cryoprotectant and at -20°C until mounting
2021/07/19 13:16:05	8917c010-b91c-4c02-9361-6b19998841f0	2021/07/20 14:40:27	Cell densities	IHC	SLC_0002708	Nissl_6	01449922	Left hemisphere	2021/07/05	Protocol_Sectioning_Cryostat_2014-	JM	50	3	Parasagittal	2021/07/15	Cresyl Violet	SLD_0000758	2	stored into cryoprotectant and at -20°C until mounting
2021/07/19 13:16:05	563b73be-2db9-4d3b-bf4b-dc446a6934d3	2021/07/20 14:40:27	Cell densities	IHC	SLC_0002707	Nissl_6	01449922	Left hemisphere	2021/07/05	Protocol_Sectioning_Cryostat_2014-	JM	50	3	Parasagittal	2021/07/15	Cresyl Violet	SLD_0000758	1	stored into cryoprotectant and at -20°C until mounting
2021/07/19 13:16:04	03d7e7c2-d6b6-4bbf-a773-2c0612e4bad8	2021/07/20 14:40:27	Cell densities	IHC	SLC_0002706	Nissl_6	01449922	Left hemisphere	2021/07/05	Protocol_Sectioning_Cryostat_2014-	JM	50	3	Parasagittal	2021/07/15	Cresyl Violet	SLD_0000757	4	stored into cryoprotectant and at -20°C until mounting
2021/07/19 13:16:04	de2a4fab-031d-4d04-a26f-5c97727f20ca	2021/07/20 14:40:26	Cell densities	IHC	SLC_0002705	Nissl_6	01449922	Left hemisphere	2021/07/05	Protocol_Sectioning_Cryostat_2014-	JM	50	3	Parasagittal	2021/07/15	Cresyl Violet	SLD_0000757	3	stored into cryoprotectant and at -20°C until mounting
2021/07/19 13:16:04	7f81c67b-729e-463e-8390-eb145ede7983	2021/07/20 14:40:26	Cell densities	IHC	SLC_0002704	Nissl_6	01449922	Left hemisphere	2021/07/05	Protocol_Sectioning_Cryostat_2014-	JM	50	3	Parasagittal	2021/07/15	Cresyl Violet	SLD_0000757	2	stored into cryoprotectant and at -20°C until mounting
2021/07/19 13:16:03	ddbb74f2-4401-47a6-bab1-41c580d67da6	2021/07/20 14:40:26	Cell densities	IHC	SLC_0002703	Nissl_6	01449922	Left hemisphere	2021/07/05	Protocol_Sectioning_Cryostat_2014-	JM	50	3	Parasagittal	2021/07/15	Cresyl Violet	SLD_0000757	1	stored into cryoprotectant and at -20°C until mounting
2021/07/19 13:16:03	0384b533-c43c-4540-9ce9-73ff2305e107	2021/07/20 14:40:26	Cell densities	IHC	SLC_0002702	Nissl_6	01449922	Left hemisphere	2021/07/05	Protocol_Sectioning_Cryostat_2014-	JM	50	3	Parasagittal	2021/07/15	Cresyl Violet	SLD_0000756	4	stored into cryoprotectant and at -20°C until mounting
2021/07/19 13:16:03	c959030c-ed30-4048-82c8-ca1186c2f09e	2021/07/20 14:40:26	Cell densities	IHC	SLC_0002701	Nissl_6	01449922	Left hemisphere	2021/07/05	Protocol_Sectioning_Cryostat_2014-	JM	50	3	Parasagittal	2021/07/15	Cresyl Violet	SLD_0000756	3	stored into cryoprotectant and at -20°C until mounting
2021/07/19 13:16:02	0f0e5eb7-c338-452c-b936-46d8ad38673b	2021/07/20 14:40:26	Cell densities	IHC	SLC_0002700	Nissl_6	01449922	Left hemisphere	2021/07/05	Protocol_Sectioning_Cryostat_2014-	JM	50	3	Parasagittal	2021/07/15	Cresyl Violet	SLD_0000756	2	stored into cryoprotectant and at -20°C until mounting
2021/07/19 13:16:02	a1a5e9a9-975a-4b4f-9d45-a0e89a29297e	2021/07/20 14:40:26	Cell densities	IHC	SLC_0002699	Nissl_6	01449922	Left hemisphere	2021/07/05	Protocol_Sectioning_Cryostat_2014-	JM	50	3	Parasagittal	2021/07/15	Cresyl Violet	SLD_0000756	1	stored into cryoprotectant and at -20°C until mounting
2021/07/19 13:16:02	48a60b97-8d9f-4936-9654-29b992e0c251	2021/07/20 14:40:26	Cell densities	IHC	SLC_0002698	Nissl_6	01449922	Left hemisphere	2021/07/05	Protocol_Sectioning_Cryostat_2014-	JM	50	3	Parasagittal	2021/07/15	Cresyl Violet	SLD_0000755	6	stored into cryoprotectant and at -20°C until mounting
2021/07/19 13:16:01	58908246-3317-4ac4-af08-2f278d242fe5	2021/07/20 14:40:26	Cell densities	IHC	SLC_0002697	Nissl_6	01449922	Left hemisphere	2021/07/05	Protocol_Sectioning_Cryostat_2014-	JM	50	3	Parasagittal	2021/07/15	Cresyl Violet	SLD_0000755	5	stored into cryoprotectant and at -20°C until mounting
2021/07/19 13:16:01	9f352e71-528b-49bc-806b-66f86d3ac073	2021/07/20 14:40:26	Cell densities	IHC	SLC_0002696	Nissl_6	01449922	Left hemisphere	2021/07/05	Protocol_Sectioning_Cryostat_2014-	JM	50	3	Parasagittal	2021/07/15	Cresyl Violet	SLD_0000755	4	stored into cryoprotectant and at -20°C until mounting
2021/07/19 13:16:01	ef2994fe-1c6d-4b97-a163-1d688ccdbcaa	2021/07/20 14:40:25	Cell densities	IHC	SLC_0002695	Nissl_6	01449922	Left hemisphere	2021/07/05	Protocol_Sectioning_Cryostat_2014-	JM	50	3	Parasagittal	2021/07/15	Cresyl Violet	SLD_0000755	3	stored into cryoprotectant and at -20°C until mounting
2021/07/19 13:16:00	aa048fde-1d5e-4e97-8b7a-ca5a723ebc6e	2021/07/20 14:40:25	Cell densities	IHC	SLC_0002694	Nissl_6	01449922	Left hemisphere	2021/07/05	Protocol_Sectioning_Cryostat_2014-	JM	50	3	Parasagittal	2021/07/15	Cresyl Violet	SLD_0000755	2	stored into cryoprotectant and at -20°C until mounting
2021/07/19 13:16:00	ba6924a9-5964-407e-8f69-c299746efc85	2021/07/20 14:40:25	Cell densities	IHC	SLC_0002693	Nissl_6	01449922	Left hemisphere	2021/07/05	Protocol_Sectioning_Cryostat_2014-	JM	50	3	Parasagittal	2021/07/15	Cresyl Violet	SLD_0000755	1	stored into cryoprotectant and at -20°C until mounting
2021/07/19 13:16:00	3d901002-dd2e-42b0-aa6a-5493f2804eac	2021/07/20 14:40:25	Cell densities	IHC	SLC_0002692	Nissl_6	01449922	Left hemisphere	2021/07/05	Protocol_Sectioning_Cryostat_2014-	JM	50	3	Parasagittal	2021/07/15	Cresyl Violet	SLD_0000754	6	stored into cryoprotectant and at -20°C until mounting
2021/07/19 13:15:59	8abdb93b-932c-4511-acdb-f4b8fcfb4fbc	2021/07/20 14:40:25	Cell densities	IHC	SLC_0002691	Nissl_6	01449922	Left hemisphere	2021/07/05	Protocol_Sectioning_Cryostat_2014-	JM	50	3	Parasagittal	2021/07/15	Cresyl Violet	SLD_0000754	5	stored into cryoprotectant and at -20°C until mounting
2021/07/19 13:15:59	07008cad-f3c0-45bf-9caa-94f64b3723b4	2021/07/20 14:40:25	Cell densities	IHC	SLC_0002690	Nissl_6	01449922	Left hemisphere	2021/07/05	Protocol_Sectioning_Cryostat_2014-	JM	50	3	Parasagittal	2021/07/15	Cresyl Violet	SLD_0000754	4	stored into cryoprotectant and at -20°C until mounting
2021/07/19 13:15:59	4342a26a-9f7c-44e4-8f2d-6b15a2adb9a5	2021/07/20 14:40:25	Cell densities	IHC	SLC_0002689	Nissl_6	01449922	Left hemisphere	2021/07/05	Protocol_Sectioning_Cryostat_2014-	JM	50	3	Parasagittal	2021/07/15	Cresyl Violet	SLD_0000754	3	stored into cryoprotectant and at -20°C until mounting
2021/07/19 13:15:58	4ad8e2e7-7668-41fd-b1bb-5269c948f4d3	2021/07/20 14:40:25	Cell densities	IHC	SLC_0002688	Nissl_6	01449922	Left hemisphere	2021/07/05	Protocol_Sectioning_Cryostat_2014-	JM	50	3	Parasagittal	2021/07/15	Cresyl Violet	SLD_0000754	2	stored into cryoprotectant and at -20°C until mounting
2021/07/19 13:15:58	db5eef37-1521-44bf-8b06-6b3dff22b5e2	2021/07/20 14:40:25	Cell densities	IHC	SLC_0002687	Nissl_6	01449922	Left hemisphere	2021/07/05	Protocol_Sectioning_Cryostat_2014-	JM	50	3	Parasagittal	2021/07/15	Cresyl Violet	SLD_0000754	1	stored into cryoprotectant and at -20°C until mounting
2021/07/19 13:15:58	19e83c3e-8407-4b37-84dd-859dca6510d3	2021/07/20 14:40:25	Cell densities	IHC	SLC_0002686	Nissl_6	01449922	Left hemisphere	2021/07/05	Protocol_Sectioning_Cryostat_2014-	JM	50	3	Parasagittal	2021/07/15	Cresyl Violet	SLD_0000753	6	stored into cryoprotectant and at -20°C until mounting
2021/07/19 13:15:57	df6678b2-7d1e-4481-88be-bc47c17b2979	2021/07/20 14:40:24	Cell densities	IHC	SLC_0002685	Nissl_6	01449922	Left hemisphere	2021/07/05	Protocol_Sectioning_Cryostat_2014-	JM	50	3	Parasagittal	2021/07/15	Cresyl Violet	SLD_0000753	5	stored into cryoprotectant and at -20°C until mounting
2021/07/19 13:15:57	0a2f29d8-ff8a-48db-ad3c-41424cbeb321	2021/07/20 14:40:24	Cell densities	IHC	SLC_0002684	Nissl_6	01449922	Left hemisphere	2021/07/05	Protocol_Sectioning_Cryostat_2014-	JM	50	3	Parasagittal	2021/07/15	Cresyl Violet	SLD_0000753	4	stored into cryoprotectant and at -20°C until mounting
2021/07/19 13:15:57	eb41c811-e172-44e0-9eaf-f6fa80ff1bcb	2021/07/20 14:40:24	Cell densities	IHC	SLC_0002683	Nissl_6	01449922	Left hemisphere	2021/07/05	Protocol_Sectioning_Cryostat_2014-	JM	50	3	Parasagittal	2021/07/15	Cresyl Violet	SLD_0000753	3	stored into cryoprotectant and at -20°C until mounting
2021/07/19 13:15:56	5ab510f8-1071-4853-85a5-f052d1de322a	2021/07/20 14:40:24	Cell densities	IHC	SLC_0002682	Nissl_6	01449922	Left hemisphere	2021/07/05	Protocol_Sectioning_Cryostat_2014-	JM	50	3	Parasagittal	2021/07/15	Cresyl Violet	SLD_0000753	2	stored into cryoprotectant and at -20°C until mounting
2021/07/19 13:15:56	928dbbc9-1c46-4e64-b3a5-64d88f3f3021	2021/07/20 14:40:24	Cell densities	IHC	SLC_0002681	Nissl_6	01449922	Left hemisphere	2021/07/05	Protocol_Sectioning_Cryostat_2014-	JM	50	3	Parasagittal	2021/07/15	Cresyl Violet	SLD_0000753	1	stored into cryoprotectant and at -20°C until mounting
2021/07/19 13:15:56	261bcab8-ebc7-4cc1-bdf7-7061d7819d69	2021/07/20 14:40:24	Cell densities	IHC	SLC_0002680	Nissl_6	01449922	Left hemisphere	2021/07/05	Protocol_Sectioning_Cryostat_2014-	JM	50	3	Parasagittal	2021/07/15	Cresyl Violet	SLD_0000752	6	stored into cryoprotectant and at -20°C until mounting
2021/07/19 13:15:55	3be18174-3828-4368-a697-8b06ac4ed0e4	2021/07/20 14:40:24	Cell densities	IHC	SLC_0002679	Nissl_6	01449922	Left hemisphere	2021/07/05	Protocol_Sectioning_Cryostat_2014-	JM	50	3	Parasagittal	2021/07/15	Cresyl Violet	SLD_0000752	5	stored into cryoprotectant and at -20°C until mounting
2021/07/19 13:15:55	20804721-be03-4736-97fd-8375e888692d	2021/07/20 14:40:24	Cell densities	IHC	SLC_0002678	Nissl_6	01449922	Left hemisphere	2021/07/05	Protocol_Sectioning_Cryostat_2014-	JM	50	3	Parasagittal	2021/07/15	Cresyl Violet	SLD_0000752	4	stored into cryoprotectant and at -20°C until mounting
2021/07/19 13:15:55	3a3d78db-5612-4fe1-9345-bf4441b21a40	2021/07/20 14:40:24	Cell densities	IHC	SLC_0002677	Nissl_6	01449922	Left hemisphere	2021/07/05	Protocol_Sectioning_Cryostat_2014-	JM	50	3	Parasagittal	2021/07/15	Cresyl Violet	SLD_0000752	3	stored into cryoprotectant and at -20°C until mounting
2021/07/19 13:15:54	2810c8a8-cdf9-4ba4-84a6-3cf4914a2b5b	2021/07/20 14:40:24	Cell densities	IHC	SLC_0002676	Nissl_6	01449922	Left hemisphere	2021/07/05	Protocol_Sectioning_Cryostat_2014-	JM	50	3	Parasagittal	2021/07/15	Cresyl Violet	SLD_0000752	2	stored into cryoprotectant and at -20°C until mounting
2021/07/19 13:15:54	0311889c-90f2-49c0-98a4-178b08d6f7e4	2021/07/20 14:40:23	Cell densities	IHC	SLC_0002675	Nissl_6	01449922	Left hemisphere	2021/07/05	Protocol_Sectioning_Cryostat_2014-	JM	50	3	Parasagittal	2021/07/15	Cresyl Violet	SLD_0000752	1	stored into cryoprotectant and at -20°C until mounting
2021/07/19 13:15:54	41bdc4de-1b78-4183-91d8-c3e27b38ca5a	2021/07/20 14:40:23	Cell densities	IHC	SLC_0002674	Nissl_6	01449922	Left hemisphere	2021/07/05	Protocol_Sectioning_Cryostat_2014-	JM	50	3	Parasagittal	2021/07/15	Cresyl Violet	SLD_0000751	6	stored into cryoprotectant and at -20°C until mounting
2021/07/19 13:15:53	c065d63c-428f-4ccb-962d-57cb00c2d050	2021/07/20 14:40:23	Cell densities	IHC	SLC_0002673	Nissl_6	01449922	Left hemisphere	2021/07/05	Protocol_Sectioning_Cryostat_2014-	JM	50	3	Parasagittal	2021/07/15	Cresyl Violet	SLD_0000751	5	stored into cryoprotectant and at -20°C until mounting
2021/07/19 13:15:53	12f1ffdb-5e8f-4265-8386-f648df75166b	2021/07/20 14:40:23	Cell densities	IHC	SLC_0002672	Nissl_6	01449922	Left hemisphere	2021/07/05	Protocol_Sectioning_Cryostat_2014-	JM	50	3	Parasagittal	2021/07/15	Cresyl Violet	SLD_0000751	4	stored into cryoprotectant and at -20°C until mounting
2021/07/19 13:15:53	bfd0da6e-7e9d-412a-8f8d-e5aaee7da73c	2021/07/20 14:40:23	Cell densities	IHC	SLC_0002671	Nissl_6	01449922	Left hemisphere	2021/07/05	Protocol_Sectioning_Cryostat_2014-	JM	50	3	Parasagittal	2021/07/15	Cresyl Violet	SLD_0000751	3	stored into cryoprotectant and at -20°C until mounting
2021/07/19 13:15:53	cc52d272-3dcc-4dc8-90ed-6c563f8a98ab	2021/07/20 14:40:23	Cell densities	IHC	SLC_0002670	Nissl_6	01449922	Left hemisphere	2021/07/05	Protocol_Sectioning_Cryostat_2014-	JM	50	3	Parasagittal	2021/07/15	Cresyl Violet	SLD_0000751	2	stored into cryoprotectant and at -20°C until mounting
2021/07/19 13:15:52	62551084-79d1-43ff-af65-521b564dc5aa	2021/07/20 14:40:23	Cell densities	IHC	SLC_0002669	Nissl_6	01449922	Left hemisphere	2021/07/05	Protocol_Sectioning_Cryostat_2014-	JM	50	3	Parasagittal	2021/07/15	Cresyl Violet	SLD_0000751	1	stored into cryoprotectant and at -20°C until mounting
2021/07/19 13:15:52	db8f066e-50da-4105-b077-9ec0d4775e29	2021/07/20 14:40:23	Cell densities	IHC	SLC_0002668	Nissl_6	01449922	Left hemisphere	2021/07/05	Protocol_Sectioning_Cryostat_2014-	JM	50	3	Parasagittal	2021/07/15	Cresyl Violet	SLD_0000750	6	stored into cryoprotectant and at -20°C until mounting
2021/07/19 13:15:52	4710880e-c4f9-4ff8-ba86-3f098465b598	2021/07/20 14:40:23	Cell densities	IHC	SLC_0002667	Nissl_6	01449922	Left hemisphere	2021/07/05	Protocol_Sectioning_Cryostat_2014-	JM	50	3	Parasagittal	2021/07/15	Cresyl Violet	SLD_0000750	5	stored into cryoprotectant and at -20°C until mounting
2021/07/19 13:15:51	8c3c13ef-e2af-4d45-bbf0-a5cbc09f257f	2021/07/20 14:40:23	Cell densities	IHC	SLC_0002666	Nissl_6	01449922	Left hemisphere	2021/07/05	Protocol_Sectioning_Cryostat_2014-	JM	50	3	Parasagittal	2021/07/15	Cresyl Violet	SLD_0000750	4	stored into cryoprotectant and at -20°C until mounting
2021/07/19 13:15:51	10b4374c-0dec-4d86-925b-b7ee91327064	2021/07/20 14:40:23	Cell densities	IHC	SLC_0002665	Nissl_6	01449922	Left hemisphere	2021/07/05	Protocol_Sectioning_Cryostat_2014-	JM	50	3	Parasagittal	2021/07/15	Cresyl Violet	SLD_0000750	3	stored into cryoprotectant and at -20°C until mounting
2021/07/19 13:15:51	28da8367-2cdb-4293-bba1-bf828169fa98	2021/07/20 14:40:22	Cell densities	IHC	SLC_0002664	Nissl_6	01449922	Left hemisphere	2021/07/05	Protocol_Sectioning_Cryostat_2014-	JM	50	3	Parasagittal	2021/07/15	Cresyl Violet	SLD_0000750	2	stored into cryoprotectant and at -20°C until mounting
2021/07/19 13:15:50	871bedef-159f-4db4-9c2b-f1f32e9c6e22	2021/07/20 14:40:22	Cell densities	IHC	SLC_0002663	Nissl_6	01449922	Left hemisphere	2021/07/05	Protocol_Sectioning_Cryostat_2014-	JM	50	3	Parasagittal	2021/07/15	Cresyl Violet	SLD_0000750	1	stored into cryoprotectant and at -20°C until mounting
2021/07/19 13:15:50	e63a31e8-1665-43b5-8428-6845a851159b	2021/07/20 14:40:22	Cell densities	IHC	SLC_0002662	Nissl_6	01449922	Left hemisphere	2021/07/05	Protocol_Sectioning_Cryostat_2014-	JM	50	3	Parasagittal	2021/07/15	Cresyl Violet	SLD_0000749	6	stored into cryoprotectant and at -20°C until mounting
2021/07/19 13:15:50	1615539c-aaac-433f-b2aa-d48284d2762b	2021/07/20 14:40:22	Cell densities	IHC	SLC_0002661	Nissl_6	01449922	Left hemisphere	2021/07/05	Protocol_Sectioning_Cryostat_2014-	JM	50	3	Parasagittal	2021/07/15	Cresyl Violet	SLD_0000749	5	stored into cryoprotectant and at -20°C until mounting
2021/07/19 13:15:49	35be10b7-0cc0-466b-b340-e66b22712d64	2021/07/20 14:40:22	Cell densities	IHC	SLC_0002660	Nissl_6	01449922	Left hemisphere	2021/07/05	Protocol_Sectioning_Cryostat_2014-	JM	50	3	Parasagittal	2021/07/15	Cresyl Violet	SLD_0000749	4	stored into cryoprotectant and at -20°C until mounting
2021/07/19 13:15:49	a44eb7c7-0afa-45df-a4d6-4f10019863bb	2021/07/20 14:40:22	Cell densities	IHC	SLC_0002659	Nissl_6	01449922	Left hemisphere	2021/07/05	Protocol_Sectioning_Cryostat_2014-	JM	50	3	Parasagittal	2021/07/15	Cresyl Violet	SLD_0000749	3	stored into cryoprotectant and at -20°C until mounting
2021/07/19 13:15:49	08c029f5-8e33-46a0-ae29-b95c806da6af	2021/07/20 14:40:22	Cell densities	IHC	SLC_0002658	Nissl_6	01449922	Left hemisphere	2021/07/05	Protocol_Sectioning_Cryostat_2014-	JM	50	3	Parasagittal	2021/07/15	Cresyl Violet	SLD_0000749	2	stored into cryoprotectant and at -20°C until mounting
2021/07/19 13:15:49	c48026c1-7e75-47ee-af48-f6567b07731a	2021/07/20 14:40:22	Cell densities	IHC	SLC_0002657	Nissl_6	01449922	Left hemisphere	2021/07/05	Protocol_Sectioning_Cryostat_2014-	JM	50	3	Parasagittal	2021/07/15	Cresyl Violet	SLD_0000749	1	stored into cryoprotectant and at -20°C until mounting
2021/07/19 13:15:48	e670f628-3011-4d89-9ae1-11d65f2a372f	2021/07/20 14:40:22	Cell densities	IHC	SLC_0002656	Nissl_6	01449922	Left hemisphere	2021/07/05	Protocol_Sectioning_Cryostat_2014-	JM	50	3	Parasagittal	2021/07/15	Cresyl Violet	SLD_0000748	6	stored into cryoprotectant and at -20°C until mounting
2021/07/19 13:15:48	20df07a2-6b37-4ab8-8eaf-9631d79a13f6	2021/07/20 14:40:22	Cell densities	IHC	SLC_0002655	Nissl_6	01449922	Left hemisphere	2021/07/05	Protocol_Sectioning_Cryostat_2014-	JM	50	3	Parasagittal	2021/07/15	Cresyl Violet	SLD_0000748	5	stored into cryoprotectant and at -20°C until mounting
2021/07/19 13:15:48	d307d2f9-0e2a-4777-bf58-2f0c80b73416	2021/07/20 14:40:21	Cell densities	IHC	SLC_0002654	Nissl_6	01449922	Left hemisphere	2021/07/05	Protocol_Sectioning_Cryostat_2014-	JM	50	3	Parasagittal	2021/07/15	Cresyl Violet	SLD_0000748	4	stored into cryoprotectant and at -20°C until mounting
2021/07/19 13:15:47	35807516-46f3-4681-ae16-b48735066d20	2021/07/20 14:40:21	Cell densities	IHC	SLC_0002653	Nissl_6	01449922	Left hemisphere	2021/07/05	Protocol_Sectioning_Cryostat_2014-	JM	50	3	Parasagittal	2021/07/15	Cresyl Violet	SLD_0000748	3	stored into cryoprotectant and at -20°C until mounting
2021/07/19 13:15:47	8c0365f2-9b94-45b2-92e7-2dd6736ea656	2021/07/20 14:40:21	Cell densities	IHC	SLC_0002652	Nissl_6	01449922	Left hemisphere	2021/07/05	Protocol_Sectioning_Cryostat_2014-	JM	50	3	Parasagittal	2021/07/15	Cresyl Violet	SLD_0000748	2	stored into cryoprotectant and at -20°C until mounting
2021/07/19 13:15:47	f876ea31-1bd6-4290-8d01-a3f373cd67dc	2021/07/20 14:40:21	Cell densities	IHC	SLC_0002651	Nissl_6	01449922	Left hemisphere	2021/07/05	Protocol_Sectioning_Cryostat_2014-	JM	50	3	Parasagittal	2021/07/15	Cresyl Violet	SLD_0000748	1	stored into cryoprotectant and at -20°C until mounting
2021/07/19 13:15:46	8ccc6025-748d-4835-84e3-fec164dee4f8	2021/07/20 14:40:21	Cell densities	IHC	SLC_0002650	Nissl_6	01449922	Left hemisphere	2021/07/05	Protocol_Sectioning_Cryostat_2014-	JM	50	3	Parasagittal	2021/07/15	Cresyl Violet	SLD_0000747	6	stored into cryoprotectant and at -20°C until mounting
2021/07/19 13:15:46	25fcb075-9724-4788-a903-06957f6dd9d0	2021/07/20 14:40:21	Cell densities	IHC	SLC_0002649	Nissl_6	01449922	Left hemisphere	2021/07/05	Protocol_Sectioning_Cryostat_2014-	JM	50	3	Parasagittal	2021/07/15	Cresyl Violet	SLD_0000747	5	stored into cryoprotectant and at -20°C until mounting
2021/07/19 13:15:46	110067f2-66cd-4e20-a9f7-6c8125713253	2021/07/20 14:40:21	Cell densities	IHC	SLC_0002648	Nissl_6	01449922	Left hemisphere	2021/07/05	Protocol_Sectioning_Cryostat_2014-	JM	50	3	Parasagittal	2021/07/15	Cresyl Violet	SLD_0000747	4	stored into cryoprotectant and at -20°C until mounting
2021/07/19 13:15:45	442f5850-1102-4515-8a98-553af9cc010f	2021/07/20 14:40:21	Cell densities	IHC	SLC_0002647	Nissl_6	01449922	Left hemisphere	2021/07/05	Protocol_Sectioning_Cryostat_2014-	JM	50	3	Parasagittal	2021/07/15	Cresyl Violet	SLD_0000747	3	stored into cryoprotectant and at -20°C until mounting
2021/07/19 13:15:45	d315aa90-fff5-4f17-bbbf-730b4eb87a5c	2021/07/20 14:40:21	Cell densities	IHC	SLC_0002646	Nissl_6	01449922	Left hemisphere	2021/07/05	Protocol_Sectioning_Cryostat_2014-	JM	50	3	Parasagittal	2021/07/15	Cresyl Violet	SLD_0000747	2	stored into cryoprotectant and at -20°C until mounting
2021/07/19 13:15:45	5689ac0d-ff06-43f6-94ad-d7ccbbdbd104	2021/07/20 14:40:21	Cell densities	IHC	SLC_0002645	Nissl_6	01449922	Left hemisphere	2021/07/05	Protocol_Sectioning_Cryostat_2014-	JM	50	3	Parasagittal	2021/07/15	Cresyl Violet	SLD_0000747	1	stored into cryoprotectant and at -20°C until mounting
2021/07/19 13:15:44	b67e6371-8d0a-468d-817d-a307229969ed	2021/07/20 14:40:20	Cell densities	IHC	SLC_0002644	Nissl_6	01449922	Left hemisphere	2021/07/05	Protocol_Sectioning_Cryostat_2014-	JM	50	3	Parasagittal	2021/07/15	Cresyl Violet	SLD_0000746	6	stored into cryoprotectant and at -20°C until mounting
2021/07/19 13:15:44	0c08db45-fd87-400a-b150-5a8f7ff4059b	2021/07/20 14:40:20	Cell densities	IHC	SLC_0002643	Nissl_6	01449922	Left hemisphere	2021/07/05	Protocol_Sectioning_Cryostat_2014-	JM	50	3	Parasagittal	2021/07/15	Cresyl Violet	SLD_0000746	5	stored into cryoprotectant and at -20°C until mounting
2021/07/19 13:15:44	79944e54-90da-47e7-9ad2-e2cafe757fa3	2021/07/20 14:40:20	Cell densities	IHC	SLC_0002642	Nissl_6	01449922	Left hemisphere	2021/07/05	Protocol_Sectioning_Cryostat_2014-	JM	50	3	Parasagittal	2021/07/15	Cresyl Violet	SLD_0000746	4	stored into cryoprotectant and at -20°C until mounting
2021/07/19 13:15:43	aff583f6-a184-4a4f-a1aa-5331d4e4a3b9	2021/07/20 14:40:20	Cell densities	IHC	SLC_0002641	Nissl_6	01449922	Left hemisphere	2021/07/05	Protocol_Sectioning_Cryostat_2014-	JM	50	3	Parasagittal	2021/07/15	Cresyl Violet	SLD_0000746	3	stored into cryoprotectant and at -20°C until mounting
2021/07/19 13:15:43	3386864d-ef70-4e90-b8eb-21b703c92216	2021/07/20 14:40:20	Cell densities	IHC	SLC_0002640	Nissl_6	01449922	Left hemisphere	2021/07/05	Protocol_Sectioning_Cryostat_2014-	JM	50	3	Parasagittal	2021/07/15	Cresyl Violet	SLD_0000746	2	stored into cryoprotectant and at -20°C until mounting
2021/07/19 13:15:43	882bee17-a9cc-4c82-92a6-818cf9a6c6a5	2021/07/20 14:40:20	Cell densities	IHC	SLC_0002639	Nissl_6	01449922	Left hemisphere	2021/07/05	Protocol_Sectioning_Cryostat_2014-	JM	50	3	Parasagittal	2021/07/15	Cresyl Violet	SLD_0000746	1	stored into cryoprotectant and at -20°C until mounting
2021/07/19 13:15:43	5feaafa7-77ab-4953-a9da-3918b94ccb49	2021/07/20 14:40:20	Cell densities	IHC	SLC_0002638	Nissl_6	01449922	Left hemisphere	2021/07/05	Protocol_Sectioning_Cryostat_2014-	JM	50	3	Parasagittal	2021/07/15	Cresyl Violet	SLD_0000745	6	stored into cryoprotectant and at -20°C until mounting
2021/07/19 13:15:42	7ec2e972-e65a-4a1f-a4c5-f5d14de5c982	2021/07/20 14:40:20	Cell densities	IHC	SLC_0002637	Nissl_6	01449922	Left hemisphere	2021/07/05	Protocol_Sectioning_Cryostat_2014-	JM	50	3	Parasagittal	2021/07/15	Cresyl Violet	SLD_0000745	5	stored into cryoprotectant and at -20°C until mounting
2021/07/19 13:15:42	33f5a2cd-494f-4300-a9ad-2999445f6787	2021/07/20 14:40:20	Cell densities	IHC	SLC_0002636	Nissl_6	01449922	Left hemisphere	2021/07/05	Protocol_Sectioning_Cryostat_2014-	JM	50	3	Parasagittal	2021/07/15	Cresyl Violet	SLD_0000745	4	stored into cryoprotectant and at -20°C until mounting
2021/07/19 13:15:42	e581b67b-e210-41cd-8d60-a6783d368e9b	2021/07/20 14:40:20	Cell densities	IHC	SLC_0002635	Nissl_6	01449922	Left hemisphere	2021/07/05	Protocol_Sectioning_Cryostat_2014-	JM	50	3	Parasagittal	2021/07/15	Cresyl Violet	SLD_0000745	3	stored into cryoprotectant and at -20°C until mounting
2021/07/19 13:15:41	e47a2df2-e4e0-4abf-82bb-26526ce21ed0	2021/07/20 14:40:20	Cell densities	IHC	SLC_0002634	Nissl_6	01449922	Left hemisphere	2021/07/05	Protocol_Sectioning_Cryostat_2014-	JM	50	3	Parasagittal	2021/07/15	Cresyl Violet	SLD_0000745	2	stored into cryoprotectant and at -20°C until mounting
2021/07/19 13:15:41	f3fab516-fac5-4820-b506-a22c5bbb6cbe	2021/07/20 14:40:19	Cell densities	IHC	SLC_0002633	Nissl_6	01449922	Left hemisphere	2021/07/05	Protocol_Sectioning_Cryostat_2014-	JM	50	3	Parasagittal	2021/07/15	Cresyl Violet	SLD_0000745	1	stored into cryoprotectant and at -20°C until mounting
2021/07/19 13:15:41	09213d46-47b7-4293-91de-01e5c69a46ef	2021/07/20 14:40:19	Cell densities	IHC	SLC_0002632	Nissl_6	01449922	Left hemisphere	2021/07/05	Protocol_Sectioning_Cryostat_2014-	JM	50	3	Parasagittal	2021/07/15	Cresyl Violet	SLD_0000744	6	stored into cryoprotectant and at -20°C until mounting
2021/07/19 13:15:40	cedbe3ff-2c19-4ae0-81d5-dddafeaeed02	2021/07/20 14:40:19	Cell densities	IHC	SLC_0002631	Nissl_6	01449922	Left hemisphere	2021/07/05	Protocol_Sectioning_Cryostat_2014-	JM	50	3	Parasagittal	2021/07/15	Cresyl Violet	SLD_0000744	5	stored into cryoprotectant and at -20°C until mounting
2021/07/19 13:15:40	873d88f8-a12e-4fa1-810d-7f7725fd78d7	2021/07/20 14:40:19	Cell densities	IHC	SLC_0002630	Nissl_6	01449922	Left hemisphere	2021/07/05	Protocol_Sectioning_Cryostat_2014-	JM	50	3	Parasagittal	2021/07/15	Cresyl Violet	SLD_0000744	4	stored into cryoprotectant and at -20°C until mounting
2021/07/19 13:15:40	f8dc6447-14b2-4306-b955-37cf1cdbf857	2021/07/20 14:40:19	Cell densities	IHC	SLC_0002629	Nissl_6	01449922	Left hemisphere	2021/07/05	Protocol_Sectioning_Cryostat_2014-	JM	50	3	Parasagittal	2021/07/15	Cresyl Violet	SLD_0000744	3	stored into cryoprotectant and at -20°C until mounting
2021/07/19 13:15:39	72ee945b-d6fe-457b-b218-c01520ffae5f	2021/07/20 14:40:19	Cell densities	IHC	SLC_0002628	Nissl_6	01449922	Left hemisphere	2021/07/05	Protocol_Sectioning_Cryostat_2014-	JM	50	3	Parasagittal	2021/07/15	Cresyl Violet	SLD_0000744	2	stored into cryoprotectant and at -20°C until mounting
2021/07/19 13:15:39	3937f018-75fe-4ecc-8b16-c0e812d84b99	2021/07/20 14:40:19	Cell densities	IHC	SLC_0002627	Nissl_6	01449922	Left hemisphere	2021/07/05	Protocol_Sectioning_Cryostat_2014-	JM	50	3	Parasagittal	2021/07/15	Cresyl Violet	SLD_0000744	1	stored into cryoprotectant and at -20°C until mounting
2021/07/19 13:15:39	6a9b5809-ba81-4157-a2e3-6737181cdf1a	2021/07/20 14:40:19	Cell densities	IHC	SLC_0002626	Nissl_6	01449922	Left hemisphere	2021/07/05	Protocol_Sectioning_Cryostat_2014-	JM	50	3	Parasagittal	2021/07/15	Cresyl Violet	SLD_0000743	6	stored into cryoprotectant and at -20°C until mounting
2021/07/19 13:15:39	813e4fbe-0c98-49c4-acd2-286cd4895616	2021/07/20 14:40:19	Cell densities	IHC	SLC_0002625	Nissl_6	01449922	Left hemisphere	2021/07/05	Protocol_Sectioning_Cryostat_2014-	JM	50	3	Parasagittal	2021/07/15	Cresyl Violet	SLD_0000743	5	stored into cryoprotectant and at -20°C until mounting
2021/07/19 13:15:38	4562a7aa-5742-4bca-869a-52010aac5e20	2021/07/20 14:40:19	Cell densities	IHC	SLC_0002624	Nissl_6	01449922	Left hemisphere	2021/07/05	Protocol_Sectioning_Cryostat_2014-	JM	50	3	Parasagittal	2021/07/15	Cresyl Violet	SLD_0000743	4	stored into cryoprotectant and at -20°C until mounting
2021/07/19 13:15:38	61ab6572-5b80-4109-ad64-58096656bf8c	2021/07/20 14:40:19	Cell densities	IHC	SLC_0002623	Nissl_6	01449922	Left hemisphere	2021/07/05	Protocol_Sectioning_Cryostat_2014-	JM	50	3	Parasagittal	2021/07/15	Cresyl Violet	SLD_0000743	3	stored into cryoprotectant and at -20°C until mounting
2021/07/19 13:15:38	398757f5-0eda-4045-8b17-7551bc5974fe	2021/07/20 14:40:18	Cell densities	IHC	SLC_0002622	Nissl_6	01449922	Left hemisphere	2021/07/05	Protocol_Sectioning_Cryostat_2014-	JM	50	3	Parasagittal	2021/07/15	Cresyl Violet	SLD_0000743	2	stored into cryoprotectant and at -20°C until mounting
2021/07/19 13:15:37	186a72e4-81fe-42ed-8dce-5255782dc837	2021/07/20 14:40:18	Cell densities	IHC	SLC_0002621	Nissl_6	01449922	Left hemisphere	2021/07/05	Protocol_Sectioning_Cryostat_2014-	JM	50	3	Parasagittal	2021/07/15	Cresyl Violet	SLD_0000743	1	stored into cryoprotectant and at -20°C until mounting
2021/07/19 13:15:37	8fe1ff2a-9d08-4b4d-94f6-2d9be9f31272	2021/07/20 14:40:18	Cell densities	IHC	SLC_0002620	Nissl_6	01449922	Left hemisphere	2021/07/05	Protocol_Sectioning_Cryostat_2014-	JM	50	3	Parasagittal	2021/07/15	Cresyl Violet	SLD_0000742	6	stored into cryoprotectant and at -20°C until mounting
2021/07/19 13:15:37	c04e7357-01a3-4146-b959-06429e72dcf3	2021/07/20 14:40:18	Cell densities	IHC	SLC_0002619	Nissl_6	01449922	Left hemisphere	2021/07/05	Protocol_Sectioning_Cryostat_2014-	JM	50	3	Parasagittal	2021/07/15	Cresyl Violet	SLD_0000742	5	stored into cryoprotectant and at -20°C until mounting
2021/07/19 13:15:36	e301f7b3-b9ec-487d-b876-0fb55d764c99	2021/07/20 14:40:18	Cell densities	IHC	SLC_0002618	Nissl_6	01449922	Left hemisphere	2021/07/05	Protocol_Sectioning_Cryostat_2014-	JM	50	3	Parasagittal	2021/07/15	Cresyl Violet	SLD_0000742	4	stored into cryoprotectant and at -20°C until mounting
2021/07/19 13:15:36	ccb629e0-3310-42d5-acc6-e47ca0ec41c6	2021/07/20 14:40:18	Cell densities	IHC	SLC_0002617	Nissl_6	01449922	Left hemisphere	2021/07/05	Protocol_Sectioning_Cryostat_2014-	JM	50	3	Parasagittal	2021/07/15	Cresyl Violet	SLD_0000742	3	stored into cryoprotectant and at -20°C until mounting
2021/07/19 13:15:36	ec681e21-614d-4fff-b344-6393192b00ce	2021/07/20 14:40:18	Cell densities	IHC	SLC_0002616	Nissl_6	01449922	Left hemisphere	2021/07/05	Protocol_Sectioning_Cryostat_2014-	JM	50	3	Parasagittal	2021/07/15	Cresyl Violet	SLD_0000742	2	stored into cryoprotectant and at -20°C until mounting
2021/07/19 13:15:35	ff095263-a51d-44c9-bc3e-7deaab2786f4	2021/07/20 14:40:18	Cell densities	IHC	SLC_0002615	Nissl_6	01449922	Left hemisphere	2021/07/05	Protocol_Sectioning_Cryostat_2014-	JM	50	3	Parasagittal	2021/07/15	Cresyl Violet	SLD_0000742	1	stored into cryoprotectant and at -20°C until mounting
2021/07/19 13:15:35	ab8c0aaa-4611-4b90-9bd4-09d1ca49929e	2021/07/20 14:40:18	Cell densities	IHC	SLC_0002614	Nissl_6	01449922	Left hemisphere	2021/07/05	Protocol_Sectioning_Cryostat_2014-	JM	50	3	Parasagittal	2021/07/15	Cresyl Violet	SLD_0000741	6	stored into cryoprotectant and at -20°C until mounting
2021/07/19 13:15:35	891b8c2f-323a-421c-82c3-0a06f14eb5cb	2021/07/20 14:40:18	Cell densities	IHC	SLC_0002613	Nissl_6	01449922	Left hemisphere	2021/07/05	Protocol_Sectioning_Cryostat_2014-	JM	50	3	Parasagittal	2021/07/15	Cresyl Violet	SLD_0000741	5	stored into cryoprotectant and at -20°C until mounting
2021/07/19 13:15:34	a973f0ba-9668-4b3e-91c8-b0f986b122be	2021/07/20 14:40:18	Cell densities	IHC	SLC_0002612	Nissl_6	01449922	Left hemisphere	2021/07/05	Protocol_Sectioning_Cryostat_2014-	JM	50	3	Parasagittal	2021/07/15	Cresyl Violet	SLD_0000741	4	stored into cryoprotectant and at -20°C until mounting
2021/07/19 13:15:33	86d4a4dc-ea96-4429-af3f-4246d53f83f1	2021/07/20 14:40:17	Cell densities	IHC	SLC_0002611	Nissl_6	01449922	Left hemisphere	2021/07/05	Protocol_Sectioning_Cryostat_2014-	JM	50	3	Parasagittal	2021/07/15	Cresyl Violet	SLD_0000741	3	stored into cryoprotectant and at -20°C until mounting
2021/07/19 13:15:33	f9e33509-699f-4477-86eb-8b499a971afb	2021/07/20 14:40:17	Cell densities	IHC	SLC_0002610	Nissl_6	01449922	Left hemisphere	2021/07/05	Protocol_Sectioning_Cryostat_2014-	JM	50	3	Parasagittal	2021/07/15	Cresyl Violet	SLD_0000741	2	stored into cryoprotectant and at -20°C until mounting
2021/07/19 13:15:32	33f1236d-173a-412d-8949-063e68e382b0	2021/07/20 14:40:17	Cell densities	IHC	SLC_0002609	Nissl_6	01449922	Left hemisphere	2021/07/05	Protocol_Sectioning_Cryostat_2014-	JM	50	3	Parasagittal	2021/07/15	Cresyl Violet	SLD_0000741	1	stored into cryoprotectant and at -20°C until mounting
2021/07/19 13:15:32	20c3f75c-e939-401c-a20b-2068810e49d8	2021/07/20 14:40:17	Cell densities	IHC	SLC_0002608	Nissl_6	01449922	Left hemisphere	2021/07/05	Protocol_Sectioning_Cryostat_2014-	JM	50	3	Parasagittal	2021/07/15	Cresyl Violet	SLD_0000740	11	stored into cryoprotectant and at -20°C until mounting
2021/07/19 13:15:32	4b4527f7-55ed-4b3c-a417-6383b78c6944	2021/07/20 14:40:17	Cell densities	IHC	SLC_0002607	Nissl_6	01449922	Left hemisphere	2021/07/05	Protocol_Sectioning_Cryostat_2014-	JM	50	3	Parasagittal	2021/07/15	Cresyl Violet	SLD_0000740	10	stored into cryoprotectant and at -20°C until mounting
2021/07/19 13:15:31	6a8f48d8-3702-4d2f-bfcd-d5890f33859b	2021/07/20 14:40:17	Cell densities	IHC	SLC_0002606	Nissl_6	01449922	Left hemisphere	2021/07/05	Protocol_Sectioning_Cryostat_2014-	JM	50	3	Parasagittal	2021/07/15	Cresyl Violet	SLD_0000740	9	stored into cryoprotectant and at -20°C until mounting
2021/07/19 13:15:31	5e07e1ff-2c90-4cf8-abc1-34117f2ba477	2021/07/20 14:40:17	Cell densities	IHC	SLC_0002605	Nissl_6	01449922	Left hemisphere	2021/07/05	Protocol_Sectioning_Cryostat_2014-	JM	50	3	Parasagittal	2021/07/15	Cresyl Violet	SLD_0000740	8	stored into cryoprotectant and at -20°C until mounting
2021/07/19 13:15:31	a0848205-f88b-4334-ae2e-e3f997e1ecfd	2021/07/20 14:40:17	Cell densities	IHC	SLC_0002604	Nissl_6	01449922	Left hemisphere	2021/07/05	Protocol_Sectioning_Cryostat_2014-	JM	50	3	Parasagittal	2021/07/15	Cresyl Violet	SLD_0000740	7	stored into cryoprotectant and at -20°C until mounting
2021/07/19 13:15:30	9bda14d2-53e2-418c-a916-1860cafa2a5d	2021/07/20 14:40:17	Cell densities	IHC	SLC_0002603	Nissl_6	01449922	Left hemisphere	2021/07/05	Protocol_Sectioning_Cryostat_2014-	JM	50	3	Parasagittal	2021/07/15	Cresyl Violet	SLD_0000740	6	stored into cryoprotectant and at -20°C until mounting
2021/07/19 13:15:30	ed28222a-b2c3-43f5-b521-967f265c5890	2021/07/20 14:40:17	Cell densities	IHC	SLC_0002602	Nissl_6	01449922	Left hemisphere	2021/07/05	Protocol_Sectioning_Cryostat_2014-	JM	50	3	Parasagittal	2021/07/15	Cresyl Violet	SLD_0000740	5	stored into cryoprotectant and at -20°C until mounting
2021/07/19 13:15:29	701695af-4eea-42aa-bf3a-b7b02ac2fb78	2021/07/20 14:40:16	Cell densities	IHC	SLC_0002601	Nissl_6	01449922	Left hemisphere	2021/07/05	Protocol_Sectioning_Cryostat_2014-	JM	50	3	Parasagittal	2021/07/15	Cresyl Violet	SLD_0000740	4	stored into cryoprotectant and at -20°C until mounting
2021/07/19 13:15:29	9efdd674-2104-447f-bc33-43e8cc70ebfd	2021/07/20 14:40:16	Cell densities	IHC	SLC_0002600	Nissl_6	01449922	Left hemisphere	2021/07/05	Protocol_Sectioning_Cryostat_2014-	JM	50	3	Parasagittal	2021/07/15	Cresyl Violet	SLD_0000740	3	stored into cryoprotectant and at -20°C until mounting
2021/07/19 13:15:29	fbd4ac77-cc7c-490e-8e94-44fe92c93a82	2021/07/20 14:40:16	Cell densities	IHC	SLC_0002599	Nissl_6	01449922	Left hemisphere	2021/07/05	Protocol_Sectioning_Cryostat_2014-	JM	50	3	Parasagittal	2021/07/15	Cresyl Violet	SLD_0000740	2	stored into cryoprotectant and at -20°C until mounting
2021/07/19 13:15:28	d585ea0e-be55-4dc6-ac28-dc68fdf677d5	2021/07/20 14:40:16	Cell densities	IHC	SLC_0002598	Nissl_6	01449922	Left hemisphere	2021/07/05	Protocol_Sectioning_Cryostat_2014-	JM	50	3	Parasagittal	2021/07/15	Cresyl Violet	SLD_0000740	1	stored into cryoprotectant and at -20°C until mounting
2021/07/19 13:15:28	a69c34db-3172-4e99-95d5-92b53480913c	2021/07/20 14:40:16	Cell densities	IHC	SLC_0002597	Nissl_6	01449922	Left hemisphere	2021/07/05	Protocol_Sectioning_Cryostat_2014-	JM	50	3	Parasagittal	2021/07/15	Cresyl Violet	SLD_0000739	18	stored into cryoprotectant and at -20°C until mounting
2021/07/19 13:15:28	bc85c02d-b698-40bb-aab7-e18299792b0b	2021/07/20 14:40:16	Cell densities	IHC	SLC_0002596	Nissl_6	01449922	Left hemisphere	2021/07/05	Protocol_Sectioning_Cryostat_2014-	JM	50	3	Parasagittal	2021/07/15	Cresyl Violet	SLD_0000739	17	stored into cryoprotectant and at -20°C until mounting
2021/07/19 13:15:28	b0b921ff-fd82-481a-a2f8-00ea7326281f	2021/07/20 14:40:16	Cell densities	IHC	SLC_0002595	Nissl_6	01449922	Left hemisphere	2021/07/05	Protocol_Sectioning_Cryostat_2014-	JM	50	3	Parasagittal	2021/07/15	Cresyl Violet	SLD_0000739	16	stored into cryoprotectant and at -20°C until mounting
2021/07/19 13:15:27	9be7f769-ef0b-4456-a27e-1943e76553b1	2021/07/20 14:40:16	Cell densities	IHC	SLC_0002594	Nissl_6	01449922	Left hemisphere	2021/07/05	Protocol_Sectioning_Cryostat_2014-	JM	50	3	Parasagittal	2021/07/15	Cresyl Violet	SLD_0000739	15	stored into cryoprotectant and at -20°C until mounting
2021/07/19 13:15:27	b68ba2f4-3356-4e13-a42b-eabc2be86a97	2021/07/20 14:40:16	Cell densities	IHC	SLC_0002593	Nissl_6	01449922	Left hemisphere	2021/07/05	Protocol_Sectioning_Cryostat_2014-	JM	50	3	Parasagittal	2021/07/15	Cresyl Violet	SLD_0000739	14	stored into cryoprotectant and at -20°C until mounting
2021/07/19 13:15:27	28cb3ab2-766d-4957-84fc-80219a1d0a27	2021/07/20 14:40:16	Cell densities	IHC	SLC_0002592	Nissl_6	01449922	Left hemisphere	2021/07/05	Protocol_Sectioning_Cryostat_2014-	JM	50	3	Parasagittal	2021/07/15	Cresyl Violet	SLD_0000739	13	stored into cryoprotectant and at -20°C until mounting
2021/07/19 13:15:26	aa732766-1404-4f1b-b9d3-20407dc248f8	2021/07/20 14:40:16	Cell densities	IHC	SLC_0002591	Nissl_6	01449922	Left hemisphere	2021/07/05	Protocol_Sectioning_Cryostat_2014-	JM	50	3	Parasagittal	2021/07/15	Cresyl Violet	SLD_0000739	12	stored into cryoprotectant and at -20°C until mounting
2021/07/19 13:15:26	b2371ea5-7d2a-4886-bca1-ce981ff953bf	2021/07/20 14:40:15	Cell densities	IHC	SLC_0002590	Nissl_6	01449922	Left hemisphere	2021/07/05	Protocol_Sectioning_Cryostat_2014-	JM	50	3	Parasagittal	2021/07/15	Cresyl Violet	SLD_0000739	11	stored into cryoprotectant and at -20°C until mounting
2021/07/19 13:15:26	22d51844-0f23-4ba3-8f44-b21e67c16ef3	2021/07/20 14:40:15	Cell densities	IHC	SLC_0002589	Nissl_6	01449922	Left hemisphere	2021/07/05	Protocol_Sectioning_Cryostat_2014-	JM	50	3	Parasagittal	2021/07/15	Cresyl Violet	SLD_0000739	10	stored into cryoprotectant and at -20°C until mounting
2021/07/19 13:15:25	30870978-f941-4a12-ada9-1e7e688073cc	2021/07/20 14:40:15	Cell densities	IHC	SLC_0002588	Nissl_6	01449922	Left hemisphere	2021/07/05	Protocol_Sectioning_Cryostat_2014-	JM	50	3	Parasagittal	2021/07/15	Cresyl Violet	SLD_0000739	9	stored into cryoprotectant and at -20°C until mounting
2021/07/19 13:15:25	24fb1580-ddfc-4d10-be79-e1b32fca9163	2021/07/20 14:40:15	Cell densities	IHC	SLC_0002587	Nissl_6	01449922	Left hemisphere	2021/07/05	Protocol_Sectioning_Cryostat_2014-	JM	50	3	Parasagittal	2021/07/15	Cresyl Violet	SLD_0000739	8	stored into cryoprotectant and at -20°C until mounting
2021/07/19 13:15:25	90506513-71c3-45c0-b84e-ae6ea80c5ca9	2021/07/20 14:40:15	Cell densities	IHC	SLC_0002586	Nissl_6	01449922	Left hemisphere	2021/07/05	Protocol_Sectioning_Cryostat_2014-	JM	50	3	Parasagittal	2021/07/15	Cresyl Violet	SLD_0000739	7	stored into cryoprotectant and at -20°C until mounting
2021/07/19 13:15:25	025d97d0-0605-4849-9269-97be191f3eca	2021/07/20 14:40:15	Cell densities	IHC	SLC_0002585	Nissl_6	01449922	Left hemisphere	2021/07/05	Protocol_Sectioning_Cryostat_2014-	JM	50	3	Parasagittal	2021/07/15	Cresyl Violet	SLD_0000739	6	stored into cryoprotectant and at -20°C until mounting
2021/07/19 13:15:24	7af29a97-581d-4dd6-a6b1-3992c96c23f1	2021/07/20 14:40:15	Cell densities	IHC	SLC_0002584	Nissl_6	01449922	Left hemisphere	2021/07/05	Protocol_Sectioning_Cryostat_2014-	JM	50	3	Parasagittal	2021/07/15	Cresyl Violet	SLD_0000739	5	stored into cryoprotectant and at -20°C until mounting
2021/07/19 13:15:24	902a5cd1-d3e7-4e04-87a9-cb7875d50672	2021/07/20 14:40:15	Cell densities	IHC	SLC_0002583	Nissl_6	01449922	Left hemisphere	2021/07/05	Protocol_Sectioning_Cryostat_2014-	JM	50	3	Parasagittal	2021/07/15	Cresyl Violet	SLD_0000739	4	stored into cryoprotectant and at -20°C until mounting
2021/07/19 13:15:24	60573186-419c-402e-88d2-a8751368058c	2021/07/20 14:40:15	Cell densities	IHC	SLC_0002582	Nissl_6	01449922	Left hemisphere	2021/07/05	Protocol_Sectioning_Cryostat_2014-	JM	50	3	Parasagittal	2021/07/15	Cresyl Violet	SLD_0000739	3	stored into cryoprotectant and at -20°C until mounting
2021/07/19 13:15:23	ce9d5deb-f315-430d-9c08-46a41b25cad1	2021/07/20 14:40:15	Cell densities	IHC	SLC_0002581	Nissl_6	01449922	Left hemisphere	2021/07/05	Protocol_Sectioning_Cryostat_2014-	JM	50	3	Parasagittal	2021/07/15	Cresyl Violet	SLD_0000739	2	stored into cryoprotectant and at -20°C until mounting
2021/07/19 13:15:23	b9e15eec-434b-45e1-902f-248f55c6d2fd	2021/07/20 14:40:15	Cell densities	IHC	SLC_0002580	Nissl_6	01449922	Left hemisphere	2021/07/05	Protocol_Sectioning_Cryostat_2014-	JM	50	3	Parasagittal	2021/07/15	Cresyl Violet	SLD_0000739	1	stored into cryoprotectant and at -20°C until mounting
2021/07/19 13:14:18	e8c1330a-9f01-4ae4-9d7b-96b72f2cb702	2021/07/20 14:40:14	Cell densities	IHC	SLC_0002579	Nissl_6	01449922	Right hemisphere	2021/07/05	Protocol_Sectioning_Cryostat_2014-	JM	50	3	Parasagittal	2021/07/15	Cresyl Violet	SLD_0000738	4	stored into cryoprotectant and at -20°C until mounting
2021/07/19 13:14:17	902ba998-f7c4-4f9e-bca9-54a87c9c6ffd	2021/07/20 14:40:14	Cell densities	IHC	SLC_0002578	Nissl_6	01449922	Right hemisphere	2021/07/05	Protocol_Sectioning_Cryostat_2014-	JM	50	3	Parasagittal	2021/07/15	Cresyl Violet	SLD_0000738	3	stored into cryoprotectant and at -20°C until mounting
2021/07/19 13:14:17	50e821d8-e842-4ddc-9a4d-c17dd7694de8	2021/07/20 14:40:14	Cell densities	IHC	SLC_0002577	Nissl_6	01449922	Right hemisphere	2021/07/05	Protocol_Sectioning_Cryostat_2014-	JM	50	3	Parasagittal	2021/07/15	Cresyl Violet	SLD_0000738	2	stored into cryoprotectant and at -20°C until mounting
2021/07/19 13:14:17	30067a94-ae0a-4f52-8383-982d1714d7c4	2021/07/20 14:40:14	Cell densities	IHC	SLC_0002576	Nissl_6	01449922	Right hemisphere	2021/07/05	Protocol_Sectioning_Cryostat_2014-	JM	50	3	Parasagittal	2021/07/15	Cresyl Violet	SLD_0000738	1	stored into cryoprotectant and at -20°C until mounting
2021/07/19 13:14:16	b7b2cbe4-19f3-4e20-b3fa-81f30642b57d	2021/07/20 14:40:14	Cell densities	IHC	SLC_0002575	Nissl_6	01449922	Right hemisphere	2021/07/05	Protocol_Sectioning_Cryostat_2014-	JM	50	3	Parasagittal	2021/07/15	Cresyl Violet	SLD_0000737	4	stored into cryoprotectant and at -20°C until mounting
2021/07/19 13:14:16	7b171551-0041-4bb3-a161-a407c99f9db0	2021/07/20 14:40:14	Cell densities	IHC	SLC_0002574	Nissl_6	01449922	Right hemisphere	2021/07/05	Protocol_Sectioning_Cryostat_2014-	JM	50	3	Parasagittal	2021/07/15	Cresyl Violet	SLD_0000737	3	stored into cryoprotectant and at -20°C until mounting
2021/07/19 13:14:16	7392844a-617d-4cac-99b6-21a2d5ec5587	2021/07/20 14:40:14	Cell densities	IHC	SLC_0002573	Nissl_6	01449922	Right hemisphere	2021/07/05	Protocol_Sectioning_Cryostat_2014-	JM	50	3	Parasagittal	2021/07/15	Cresyl Violet	SLD_0000737	2	stored into cryoprotectant and at -20°C until mounting
2021/07/19 13:14:15	ac7b68a6-85d1-4c90-b891-6c0a0396f8dd	2021/07/20 14:40:14	Cell densities	IHC	SLC_0002572	Nissl_6	01449922	Right hemisphere	2021/07/05	Protocol_Sectioning_Cryostat_2014-	JM	50	3	Parasagittal	2021/07/15	Cresyl Violet	SLD_0000737	1	stored into cryoprotectant and at -20°C until mounting
2021/07/19 13:14:15	547f1ebf-b746-4f24-9a57-d18fcab85096	2021/07/20 14:40:14	Cell densities	IHC	SLC_0002571	Nissl_6	01449922	Right hemisphere	2021/07/05	Protocol_Sectioning_Cryostat_2014-	JM	50	3	Parasagittal	2021/07/15	Cresyl Violet	SLD_0000736	4	stored into cryoprotectant and at -20°C until mounting
2021/07/19 13:14:15	220cd3ba-3914-4db8-ae12-d19000c00dda	2021/07/20 14:40:14	Cell densities	IHC	SLC_0002570	Nissl_6	01449922	Right hemisphere	2021/07/05	Protocol_Sectioning_Cryostat_2014-	JM	50	3	Parasagittal	2021/07/15	Cresyl Violet	SLD_0000736	3	stored into cryoprotectant and at -20°C until mounting
2021/07/19 13:14:14	748bb54e-fb64-4e56-8935-94e6d41718e8	2021/07/20 14:40:14	Cell densities	IHC	SLC_0002569	Nissl_6	01449922	Right hemisphere	2021/07/05	Protocol_Sectioning_Cryostat_2014-	JM	50	3	Parasagittal	2021/07/15	Cresyl Violet	SLD_0000736	2	stored into cryoprotectant and at -20°C until mounting
2021/07/19 13:14:14	d83cfed6-9029-47ca-b162-7ee84a63d20a	2021/07/20 14:40:14	Cell densities	IHC	SLC_0002568	Nissl_6	01449922	Right hemisphere	2021/07/05	Protocol_Sectioning_Cryostat_2014-	JM	50	3	Parasagittal	2021/07/15	Cresyl Violet	SLD_0000736	1	stored into cryoprotectant and at -20°C until mounting
2021/07/19 13:14:14	c59a715c-8115-46e8-9dbc-346749566c44	2021/07/20 14:40:13	Cell densities	IHC	SLC_0002567	Nissl_6	01449922	Right hemisphere	2021/07/05	Protocol_Sectioning_Cryostat_2014-	JM	50	3	Parasagittal	2021/07/15	Cresyl Violet	SLD_0000735	4	stored into cryoprotectant and at -20°C until mounting
2021/07/19 13:14:14	e129f758-a9f0-4684-bc38-a1834215b8d5	2021/07/20 14:40:13	Cell densities	IHC	SLC_0002566	Nissl_6	01449922	Right hemisphere	2021/07/05	Protocol_Sectioning_Cryostat_2014-	JM	50	3	Parasagittal	2021/07/15	Cresyl Violet	SLD_0000735	3	stored into cryoprotectant and at -20°C until mounting
2021/07/19 13:14:13	ed8336b5-8745-4545-8d2f-7704783e912e	2021/07/20 14:40:13	Cell densities	IHC	SLC_0002565	Nissl_6	01449922	Right hemisphere	2021/07/05	Protocol_Sectioning_Cryostat_2014-	JM	50	3	Parasagittal	2021/07/15	Cresyl Violet	SLD_0000735	2	stored into cryoprotectant and at -20°C until mounting
2021/07/19 13:14:13	4e6930f7-5eec-4f25-ae35-20fda7ea6f56	2021/07/20 14:40:13	Cell densities	IHC	SLC_0002564	Nissl_6	01449922	Right hemisphere	2021/07/05	Protocol_Sectioning_Cryostat_2014-	JM	50	3	Parasagittal	2021/07/15	Cresyl Violet	SLD_0000735	1	stored into cryoprotectant and at -20°C until mounting
2021/07/19 13:14:13	b792cc65-17b9-4076-bc23-8edcba120efc	2021/07/20 14:40:13	Cell densities	IHC	SLC_0002563	Nissl_6	01449922	Right hemisphere	2021/07/05	Protocol_Sectioning_Cryostat_2014-	JM	50	3	Parasagittal	2021/07/15	Cresyl Violet	SLD_0000734	4	stored into cryoprotectant and at -20°C until mounting
2021/07/19 13:14:12	0d4ba881-3150-4a94-ae1b-2dc5d5fc42ec	2021/07/20 14:40:13	Cell densities	IHC	SLC_0002562	Nissl_6	01449922	Right hemisphere	2021/07/05	Protocol_Sectioning_Cryostat_2014-	JM	50	3	Parasagittal	2021/07/15	Cresyl Violet	SLD_0000734	3	stored into cryoprotectant and at -20°C until mounting
2021/07/19 13:14:12	3d81f3bb-7f15-4bf6-8c13-ad4467264698	2021/07/20 14:40:13	Cell densities	IHC	SLC_0002561	Nissl_6	01449922	Right hemisphere	2021/07/05	Protocol_Sectioning_Cryostat_2014-	JM	50	3	Parasagittal	2021/07/15	Cresyl Violet	SLD_0000734	2	stored into cryoprotectant and at -20°C until mounting
2021/07/19 13:14:12	f4c1817c-19d1-4a38-b362-314c46623a10	2021/07/20 14:40:13	Cell densities	IHC	SLC_0002560	Nissl_6	01449922	Right hemisphere	2021/07/05	Protocol_Sectioning_Cryostat_2014-	JM	50	3	Parasagittal	2021/07/15	Cresyl Violet	SLD_0000734	1	stored into cryoprotectant and at -20°C until mounting
2021/07/19 13:14:11	26c4d51e-9942-43fa-96f8-a5593879b77d	2021/07/20 14:40:13	Cell densities	IHC	SLC_0002559	Nissl_6	01449922	Right hemisphere	2021/07/05	Protocol_Sectioning_Cryostat_2014-	JM	50	3	Parasagittal	2021/07/15	Cresyl Violet	SLD_0000733	4	stored into cryoprotectant and at -20°C until mounting
2021/07/19 13:14:11	8b43072b-8767-4296-98d6-79b58799a409	2021/07/20 14:40:13	Cell densities	IHC	SLC_0002558	Nissl_6	01449922	Right hemisphere	2021/07/05	Protocol_Sectioning_Cryostat_2014-	JM	50	3	Parasagittal	2021/07/15	Cresyl Violet	SLD_0000733	3	stored into cryoprotectant and at -20°C until mounting
2021/07/19 13:14:11	270e0b9a-6e60-41aa-af27-a6bb0500e368	2021/07/20 14:40:13	Cell densities	IHC	SLC_0002557	Nissl_6	01449922	Right hemisphere	2021/07/05	Protocol_Sectioning_Cryostat_2014-	JM	50	3	Parasagittal	2021/07/15	Cresyl Violet	SLD_0000733	2	stored into cryoprotectant and at -20°C until mounting
2021/07/19 13:14:10	138b7dff-a5f3-4705-b680-1cd54fb33425	2021/07/20 14:40:13	Cell densities	IHC	SLC_0002556	Nissl_6	01449922	Right hemisphere	2021/07/05	Protocol_Sectioning_Cryostat_2014-	JM	50	3	Parasagittal	2021/07/15	Cresyl Violet	SLD_0000733	1	stored into cryoprotectant and at -20°C until mounting
2021/07/19 13:14:10	d06a3a0a-c1a2-4d35-9142-b6c7346cc24b	2021/07/20 14:40:12	Cell densities	IHC	SLC_0002555	Nissl_6	01449922	Right hemisphere	2021/07/05	Protocol_Sectioning_Cryostat_2014-	JM	50	3	Parasagittal	2021/07/15	Cresyl Violet	SLD_0000732	6	stored into cryoprotectant and at -20°C until mounting
2021/07/19 13:14:10	60686719-cf25-4e3e-a7d1-5121aba75479	2021/07/20 14:40:12	Cell densities	IHC	SLC_0002554	Nissl_6	01449922	Right hemisphere	2021/07/05	Protocol_Sectioning_Cryostat_2014-	JM	50	3	Parasagittal	2021/07/15	Cresyl Violet	SLD_0000732	5	stored into cryoprotectant and at -20°C until mounting
2021/07/19 13:14:09	c7290506-d32d-4aa0-8a88-bd392ba0692b	2021/07/20 14:40:12	Cell densities	IHC	SLC_0002553	Nissl_6	01449922	Right hemisphere	2021/07/05	Protocol_Sectioning_Cryostat_2014-	JM	50	3	Parasagittal	2021/07/15	Cresyl Violet	SLD_0000732	4	stored into cryoprotectant and at -20°C until mounting
2021/07/19 13:14:09	fef13f25-76ff-4f79-9ebc-ea604ee161e7	2021/07/20 14:40:12	Cell densities	IHC	SLC_0002552	Nissl_6	01449922	Right hemisphere	2021/07/05	Protocol_Sectioning_Cryostat_2014-	JM	50	3	Parasagittal	2021/07/15	Cresyl Violet	SLD_0000732	3	stored into cryoprotectant and at -20°C until mounting
2021/07/19 13:14:09	d1d984df-4353-45c4-970f-4f58991cdb91	2021/07/20 14:40:12	Cell densities	IHC	SLC_0002551	Nissl_6	01449922	Right hemisphere	2021/07/05	Protocol_Sectioning_Cryostat_2014-	JM	50	3	Parasagittal	2021/07/15	Cresyl Violet	SLD_0000732	2	stored into cryoprotectant and at -20°C until mounting
2021/07/19 13:14:08	dd1064fd-4b17-4f1d-b92d-993b4c108ccb	2021/07/20 14:40:12	Cell densities	IHC	SLC_0002550	Nissl_6	01449922	Right hemisphere	2021/07/05	Protocol_Sectioning_Cryostat_2014-	JM	50	3	Parasagittal	2021/07/15	Cresyl Violet	SLD_0000732	1	stored into cryoprotectant and at -20°C until mounting
2021/07/19 13:14:08	e3120a69-b3da-4346-9fa8-d554d3764552	2021/07/20 14:40:12	Cell densities	IHC	SLC_0002549	Nissl_6	01449922	Right hemisphere	2021/07/05	Protocol_Sectioning_Cryostat_2014-	JM	50	3	Parasagittal	2021/07/15	Cresyl Violet	SLD_0000731	6	stored into cryoprotectant and at -20°C until mounting
2021/07/19 13:14:08	6964f4f6-0de8-4f06-8610-eb1287246e87	2021/07/20 14:40:12	Cell densities	IHC	SLC_0002548	Nissl_6	01449922	Right hemisphere	2021/07/05	Protocol_Sectioning_Cryostat_2014-	JM	50	3	Parasagittal	2021/07/15	Cresyl Violet	SLD_0000731	5	stored into cryoprotectant and at -20°C until mounting
2021/07/19 13:14:07	425dfcc2-cbf0-4c30-83f5-fccd9947b5f3	2021/07/20 14:40:12	Cell densities	IHC	SLC_0002547	Nissl_6	01449922	Right hemisphere	2021/07/05	Protocol_Sectioning_Cryostat_2014-	JM	50	3	Parasagittal	2021/07/15	Cresyl Violet	SLD_0000731	4	stored into cryoprotectant and at -20°C until mounting
2021/07/19 13:14:07	06b81a8a-1d70-4ab5-af7d-5d11de5c1147	2021/07/20 14:40:12	Cell densities	IHC	SLC_0002546	Nissl_6	01449922	Right hemisphere	2021/07/05	Protocol_Sectioning_Cryostat_2014-	JM	50	3	Parasagittal	2021/07/15	Cresyl Violet	SLD_0000731	3	stored into cryoprotectant and at -20°C until mounting
2021/07/19 13:14:07	a62b1331-3076-4eea-a57f-0d2a4ce0a1ef	2021/07/20 14:40:12	Cell densities	IHC	SLC_0002545	Nissl_6	01449922	Right hemisphere	2021/07/05	Protocol_Sectioning_Cryostat_2014-	JM	50	3	Parasagittal	2021/07/15	Cresyl Violet	SLD_0000731	2	stored into cryoprotectant and at -20°C until mounting
2021/07/19 13:14:06	bee8e676-9936-41ee-b81e-2247a06511e5	2021/07/20 14:40:12	Cell densities	IHC	SLC_0002544	Nissl_6	01449922	Right hemisphere	2021/07/05	Protocol_Sectioning_Cryostat_2014-	JM	50	3	Parasagittal	2021/07/15	Cresyl Violet	SLD_0000731	1	stored into cryoprotectant and at -20°C until mounting
2021/07/19 13:14:06	c221a6aa-0111-43a2-b18d-efbb83428706	2021/07/20 14:40:11	Cell densities	IHC	SLC_0002543	Nissl_6	01449922	Right hemisphere	2021/07/05	Protocol_Sectioning_Cryostat_2014-	JM	50	3	Parasagittal	2021/07/15	Cresyl Violet	SLD_0000730	6	stored into cryoprotectant and at -20°C until mounting
2021/07/19 13:14:06	91b76195-52f4-4a79-833f-68ba32b43f48	2021/07/20 14:40:11	Cell densities	IHC	SLC_0002542	Nissl_6	01449922	Right hemisphere	2021/07/05	Protocol_Sectioning_Cryostat_2014-	JM	50	3	Parasagittal	2021/07/15	Cresyl Violet	SLD_0000730	5	stored into cryoprotectant and at -20°C until mounting
2021/07/19 13:14:05	3b85c472-1312-47a3-8dbe-b50ff1196baa	2021/07/20 14:40:11	Cell densities	IHC	SLC_0002541	Nissl_6	01449922	Right hemisphere	2021/07/05	Protocol_Sectioning_Cryostat_2014-	JM	50	3	Parasagittal	2021/07/15	Cresyl Violet	SLD_0000730	4	stored into cryoprotectant and at -20°C until mounting
2021/07/19 13:14:05	61444cac-3109-48a5-9d4f-b2a962026f4f	2021/07/20 14:40:11	Cell densities	IHC	SLC_0002540	Nissl_6	01449922	Right hemisphere	2021/07/05	Protocol_Sectioning_Cryostat_2014-	JM	50	3	Parasagittal	2021/07/15	Cresyl Violet	SLD_0000730	3	stored into cryoprotectant and at -20°C until mounting
2021/07/19 13:14:05	2e1cc357-9299-4496-8245-6f68aa072f6e	2021/07/20 14:40:11	Cell densities	IHC	SLC_0002539	Nissl_6	01449922	Right hemisphere	2021/07/05	Protocol_Sectioning_Cryostat_2014-	JM	50	3	Parasagittal	2021/07/15	Cresyl Violet	SLD_0000730	2	stored into cryoprotectant and at -20°C until mounting
2021/07/19 13:14:04	929d1c9b-da59-47c9-9baa-6ffd0e83ebf4	2021/07/20 14:40:11	Cell densities	IHC	SLC_0002538	Nissl_6	01449922	Right hemisphere	2021/07/05	Protocol_Sectioning_Cryostat_2014-	JM	50	3	Parasagittal	2021/07/15	Cresyl Violet	SLD_0000730	1	stored into cryoprotectant and at -20°C until mounting
2021/07/19 13:14:04	fdfb5ece-430e-4d87-86d8-a3bf99476f9b	2021/07/20 14:40:11	Cell densities	IHC	SLC_0002537	Nissl_6	01449922	Right hemisphere	2021/07/05	Protocol_Sectioning_Cryostat_2014-	JM	50	3	Parasagittal	2021/07/15	Cresyl Violet	SLD_0000729	6	stored into cryoprotectant and at -20°C until mounting
2021/07/19 13:14:04	f308791f-808b-41e4-accd-6fd3e30b5477	2021/07/20 14:40:11	Cell densities	IHC	SLC_0002536	Nissl_6	01449922	Right hemisphere	2021/07/05	Protocol_Sectioning_Cryostat_2014-	JM	50	3	Parasagittal	2021/07/15	Cresyl Violet	SLD_0000729	5	stored into cryoprotectant and at -20°C until mounting
2021/07/19 13:14:04	578111cf-432c-446b-bb94-bd49154f45f7	2021/07/20 14:40:11	Cell densities	IHC	SLC_0002535	Nissl_6	01449922	Right hemisphere	2021/07/05	Protocol_Sectioning_Cryostat_2014-	JM	50	3	Parasagittal	2021/07/15	Cresyl Violet	SLD_0000729	4	stored into cryoprotectant and at -20°C until mounting
2021/07/19 13:14:03	195ab5e2-591f-483d-a244-1357f9ed81db	2021/07/20 14:40:11	Cell densities	IHC	SLC_0002534	Nissl_6	01449922	Right hemisphere	2021/07/05	Protocol_Sectioning_Cryostat_2014-	JM	50	3	Parasagittal	2021/07/15	Cresyl Violet	SLD_0000729	3	stored into cryoprotectant and at -20°C until mounting
2021/07/19 13:14:03	ef1f68ea-5d3c-466d-a4d3-68e680e61248	2021/07/20 14:40:11	Cell densities	IHC	SLC_0002533	Nissl_6	01449922	Right hemisphere	2021/07/05	Protocol_Sectioning_Cryostat_2014-	JM	50	3	Parasagittal	2021/07/15	Cresyl Violet	SLD_0000729	2	stored into cryoprotectant and at -20°C until mounting
2021/07/19 13:14:03	e2ba28c3-e131-4766-9c36-9d78cd748276	2021/07/20 14:40:11	Cell densities	IHC	SLC_0002532	Nissl_6	01449922	Right hemisphere	2021/07/05	Protocol_Sectioning_Cryostat_2014-	JM	50	3	Parasagittal	2021/07/15	Cresyl Violet	SLD_0000729	1	stored into cryoprotectant and at -20°C until mounting
2021/07/19 13:14:02	0081ecf7-b0b5-40b3-ac8f-c92cb1a79a8d	2021/07/20 14:40:10	Cell densities	IHC	SLC_0002531	Nissl_6	01449922	Right hemisphere	2021/07/05	Protocol_Sectioning_Cryostat_2014-	JM	50	3	Parasagittal	2021/07/15	Cresyl Violet	SLD_0000728	6	stored into cryoprotectant and at -20°C until mounting
2021/07/19 13:14:02	7ecaf5f0-cf7f-47f4-af4a-1d182c389a8c	2021/07/20 14:40:10	Cell densities	IHC	SLC_0002530	Nissl_6	01449922	Right hemisphere	2021/07/05	Protocol_Sectioning_Cryostat_2014-	JM	50	3	Parasagittal	2021/07/15	Cresyl Violet	SLD_0000728	5	stored into cryoprotectant and at -20°C until mounting
2021/07/19 13:14:02	eaee7465-ae12-4882-a5a2-bf062374a808	2021/07/20 14:40:10	Cell densities	IHC	SLC_0002529	Nissl_6	01449922	Right hemisphere	2021/07/05	Protocol_Sectioning_Cryostat_2014-	JM	50	3	Parasagittal	2021/07/15	Cresyl Violet	SLD_0000728	4	stored into cryoprotectant and at -20°C until mounting
2021/07/19 13:14:01	45c19c69-7186-4fd3-a639-75edb96cfe9d	2021/07/20 14:40:10	Cell densities	IHC	SLC_0002528	Nissl_6	01449922	Right hemisphere	2021/07/05	Protocol_Sectioning_Cryostat_2014-	JM	50	3	Parasagittal	2021/07/15	Cresyl Violet	SLD_0000728	3	stored into cryoprotectant and at -20°C until mounting
2021/07/19 13:14:01	3872059e-f77b-4fbc-8493-980486a3ceba	2021/07/20 14:40:10	Cell densities	IHC	SLC_0002527	Nissl_6	01449922	Right hemisphere	2021/07/05	Protocol_Sectioning_Cryostat_2014-	JM	50	3	Parasagittal	2021/07/15	Cresyl Violet	SLD_0000728	2	stored into cryoprotectant and at -20°C until mounting
2021/07/19 13:14:01	27fd85d4-6275-4f3c-97c1-38331ee10e17	2021/07/20 14:40:10	Cell densities	IHC	SLC_0002526	Nissl_6	01449922	Right hemisphere	2021/07/05	Protocol_Sectioning_Cryostat_2014-	JM	50	3	Parasagittal	2021/07/15	Cresyl Violet	SLD_0000728	1	stored into cryoprotectant and at -20°C until mounting
2021/07/19 13:14:00	01fa94a3-42aa-4e6e-bdd1-2fb825a282e8	2021/07/20 14:40:10	Cell densities	IHC	SLC_0002525	Nissl_6	01449922	Right hemisphere	2021/07/05	Protocol_Sectioning_Cryostat_2014-	JM	50	3	Parasagittal	2021/07/15	Cresyl Violet	SLD_0000727	6	stored into cryoprotectant and at -20°C until mounting
2021/07/19 13:14:00	3e1940b1-1242-4dd3-96d4-47037ac85a19	2021/07/20 14:40:10	Cell densities	IHC	SLC_0002524	Nissl_6	01449922	Right hemisphere	2021/07/05	Protocol_Sectioning_Cryostat_2014-	JM	50	3	Parasagittal	2021/07/15	Cresyl Violet	SLD_0000727	5	stored into cryoprotectant and at -20°C until mounting
2021/07/19 13:14:00	e8f3be4a-2a04-413e-a3b6-7590a58a7dfc	2021/07/20 14:40:10	Cell densities	IHC	SLC_0002523	Nissl_6	01449922	Right hemisphere	2021/07/05	Protocol_Sectioning_Cryostat_2014-	JM	50	3	Parasagittal	2021/07/15	Cresyl Violet	SLD_0000727	4	stored into cryoprotectant and at -20°C until mounting
2021/07/19 13:13:59	e8fc1078-7e56-4eb3-ba8b-82a05fed590c	2021/07/20 14:40:10	Cell densities	IHC	SLC_0002522	Nissl_6	01449922	Right hemisphere	2021/07/05	Protocol_Sectioning_Cryostat_2014-	JM	50	3	Parasagittal	2021/07/15	Cresyl Violet	SLD_0000727	3	stored into cryoprotectant and at -20°C until mounting
2021/07/19 13:13:59	63b51d67-e603-4714-87cd-3c083bbfc64b	2021/07/20 14:40:10	Cell densities	IHC	SLC_0002521	Nissl_6	01449922	Right hemisphere	2021/07/05	Protocol_Sectioning_Cryostat_2014-	JM	50	3	Parasagittal	2021/07/15	Cresyl Violet	SLD_0000727	2	stored into cryoprotectant and at -20°C until mounting
2021/07/19 13:13:59	52ab1d87-c5fd-4d19-baf0-96ff9ecc1bf1	2021/07/20 14:40:10	Cell densities	IHC	SLC_0002520	Nissl_6	01449922	Right hemisphere	2021/07/05	Protocol_Sectioning_Cryostat_2014-	JM	50	3	Parasagittal	2021/07/15	Cresyl Violet	SLD_0000727	1	stored into cryoprotectant and at -20°C until mounting
2021/07/19 13:13:58	f5de1205-48b4-42e9-b557-eb200b307dcd	2021/07/20 14:40:09	Cell densities	IHC	SLC_0002519	Nissl_6	01449922	Right hemisphere	2021/07/05	Protocol_Sectioning_Cryostat_2014-	JM	50	3	Parasagittal	2021/07/15	Cresyl Violet	SLD_0000726	6	stored into cryoprotectant and at -20°C until mounting
2021/07/19 13:13:58	ff51999c-2be0-4543-996c-2f7c2b53f158	2021/07/20 14:40:09	Cell densities	IHC	SLC_0002518	Nissl_6	01449922	Right hemisphere	2021/07/05	Protocol_Sectioning_Cryostat_2014-	JM	50	3	Parasagittal	2021/07/15	Cresyl Violet	SLD_0000726	5	stored into cryoprotectant and at -20°C until mounting
2021/07/19 13:13:58	d3e5cb9d-abb5-4d23-8c61-ee822e0c233f	2021/07/20 14:40:09	Cell densities	IHC	SLC_0002517	Nissl_6	01449922	Right hemisphere	2021/07/05	Protocol_Sectioning_Cryostat_2014-	JM	50	3	Parasagittal	2021/07/15	Cresyl Violet	SLD_0000726	4	stored into cryoprotectant and at -20°C until mounting
2021/07/19 13:13:58	7f28796e-fe5b-43fe-a50b-3ba1df3cce8f	2021/07/20 14:40:09	Cell densities	IHC	SLC_0002516	Nissl_6	01449922	Right hemisphere	2021/07/05	Protocol_Sectioning_Cryostat_2014-	JM	50	3	Parasagittal	2021/07/15	Cresyl Violet	SLD_0000726	3	stored into cryoprotectant and at -20°C until mounting
2021/07/19 13:13:57	cde21c2a-8f63-4419-947c-a90bb2453944	2021/07/20 14:40:09	Cell densities	IHC	SLC_0002515	Nissl_6	01449922	Right hemisphere	2021/07/05	Protocol_Sectioning_Cryostat_2014-	JM	50	3	Parasagittal	2021/07/15	Cresyl Violet	SLD_0000726	2	stored into cryoprotectant and at -20°C until mounting
2021/07/19 13:13:57	a880af13-6a1f-46b1-9ee1-000da31ba291	2021/07/20 14:40:09	Cell densities	IHC	SLC_0002514	Nissl_6	01449922	Right hemisphere	2021/07/05	Protocol_Sectioning_Cryostat_2014-	JM	50	3	Parasagittal	2021/07/15	Cresyl Violet	SLD_0000726	1	stored into cryoprotectant and at -20°C until mounting
2021/07/19 13:13:57	c3014db8-88d9-421a-bbdc-2c2e2180861e	2021/07/20 14:40:09	Cell densities	IHC	SLC_0002513	Nissl_6	01449922	Right hemisphere	2021/07/05	Protocol_Sectioning_Cryostat_2014-	JM	50	3	Parasagittal	2021/07/15	Cresyl Violet	SLD_0000725	7	stored into cryoprotectant and at -20°C until mounting
2021/07/19 13:13:56	db04350d-6bcc-4e1b-8b32-43e571c35fc1	2021/07/20 14:40:09	Cell densities	IHC	SLC_0002512	Nissl_6	01449922	Right hemisphere	2021/07/05	Protocol_Sectioning_Cryostat_2014-	JM	50	3	Parasagittal	2021/07/15	Cresyl Violet	SLD_0000725	6	stored into cryoprotectant and at -20°C until mounting
2021/07/19 13:13:56	5f88be6f-2611-4c40-945d-3c92f51c7928	2021/07/20 14:40:09	Cell densities	IHC	SLC_0002511	Nissl_6	01449922	Right hemisphere	2021/07/05	Protocol_Sectioning_Cryostat_2014-	JM	50	3	Parasagittal	2021/07/15	Cresyl Violet	SLD_0000725	5	stored into cryoprotectant and at -20°C until mounting
2021/07/19 13:13:56	22b780a5-dd6b-4c37-837f-c56aca4516b1	2021/07/20 14:40:09	Cell densities	IHC	SLC_0002510	Nissl_6	01449922	Right hemisphere	2021/07/05	Protocol_Sectioning_Cryostat_2014-	JM	50	3	Parasagittal	2021/07/15	Cresyl Violet	SLD_0000725	4	stored into cryoprotectant and at -20°C until mounting
2021/07/19 13:13:55	da98c0f1-0b61-402a-8f1d-ff48167e1331	2021/07/20 14:40:09	Cell densities	IHC	SLC_0002509	Nissl_6	01449922	Right hemisphere	2021/07/05	Protocol_Sectioning_Cryostat_2014-	JM	50	3	Parasagittal	2021/07/15	Cresyl Violet	SLD_0000725	3	stored into cryoprotectant and at -20°C until mounting
2021/07/19 13:13:55	ddd20105-0343-44f6-b47e-77de279b2042	2021/07/20 14:40:09	Cell densities	IHC	SLC_0002508	Nissl_6	01449922	Right hemisphere	2021/07/05	Protocol_Sectioning_Cryostat_2014-	JM	50	3	Parasagittal	2021/07/15	Cresyl Violet	SLD_0000725	2	stored into cryoprotectant and at -20°C until mounting
2021/07/19 13:13:55	c8b53afe-9715-4982-9658-2ca3c2d75ebd	2021/07/20 14:40:09	Cell densities	IHC	SLC_0002507	Nissl_6	01449922	Right hemisphere	2021/07/05	Protocol_Sectioning_Cryostat_2014-	JM	50	3	Parasagittal	2021/07/15	Cresyl Violet	SLD_0000725	1	stored into cryoprotectant and at -20°C until mounting
2021/07/19 13:13:55	0dbf7c3a-a6ed-45d8-9541-11a2f7c0e621	2021/07/20 14:40:08	Cell densities	IHC	SLC_0002506	Nissl_6	01449922	Right hemisphere	2021/07/05	Protocol_Sectioning_Cryostat_2014-	JM	50	3	Parasagittal	2021/07/15	Cresyl Violet	SLD_0000724	8	stored into cryoprotectant and at -20°C until mounting
2021/07/19 13:13:54	6abc0881-0e89-48ad-914d-1819d1b29daa	2021/07/20 14:40:08	Cell densities	IHC	SLC_0002505	Nissl_6	01449922	Right hemisphere	2021/07/05	Protocol_Sectioning_Cryostat_2014-	JM	50	3	Parasagittal	2021/07/15	Cresyl Violet	SLD_0000724	7	stored into cryoprotectant and at -20°C until mounting
2021/07/19 13:13:54	96cb2d29-ff1f-40b5-a626-5f6921ad8acf	2021/07/20 14:40:08	Cell densities	IHC	SLC_0002504	Nissl_6	01449922	Right hemisphere	2021/07/05	Protocol_Sectioning_Cryostat_2014-	JM	50	3	Parasagittal	2021/07/15	Cresyl Violet	SLD_0000724	6	stored into cryoprotectant and at -20°C until mounting
2021/07/19 13:13:54	e54172fa-d417-4a86-be5a-aa65b6555855	2021/07/20 14:40:08	Cell densities	IHC	SLC_0002503	Nissl_6	01449922	Right hemisphere	2021/07/05	Protocol_Sectioning_Cryostat_2014-	JM	50	3	Parasagittal	2021/07/15	Cresyl Violet	SLD_0000724	5	stored into cryoprotectant and at -20°C until mounting
2021/07/19 13:13:53	a11eae8f-9f2c-49a2-a263-f877743cb77b	2021/07/20 14:40:08	Cell densities	IHC	SLC_0002502	Nissl_6	01449922	Right hemisphere	2021/07/05	Protocol_Sectioning_Cryostat_2014-	JM	50	3	Parasagittal	2021/07/15	Cresyl Violet	SLD_0000724	4	stored into cryoprotectant and at -20°C until mounting
2021/07/19 13:13:53	c7e828f8-8fe8-4e29-947b-f9bc8db580d3	2021/07/20 14:40:08	Cell densities	IHC	SLC_0002501	Nissl_6	01449922	Right hemisphere	2021/07/05	Protocol_Sectioning_Cryostat_2014-	JM	50	3	Parasagittal	2021/07/15	Cresyl Violet	SLD_0000724	3	stored into cryoprotectant and at -20°C until mounting
2021/07/19 13:13:53	46afbd6c-b85c-48bb-a7db-d2bc78c520ea	2021/07/20 14:40:08	Cell densities	IHC	SLC_0002500	Nissl_6	01449922	Right hemisphere	2021/07/05	Protocol_Sectioning_Cryostat_2014-	JM	50	3	Parasagittal	2021/07/15	Cresyl Violet	SLD_0000724	2	stored into cryoprotectant and at -20°C until mounting
2021/07/19 13:13:52	c4d6c46e-c145-48ec-81d7-5e20af8fb67e	2021/07/20 14:40:08	Cell densities	IHC	SLC_0002499	Nissl_6	01449922	Right hemisphere	2021/07/05	Protocol_Sectioning_Cryostat_2014-	JM	50	3	Parasagittal	2021/07/15	Cresyl Violet	SLD_0000724	1	stored into cryoprotectant and at -20°C until mounting
2021/07/19 13:13:52	415ddc2c-b155-43e9-8dab-acae69117f29	2021/07/20 14:40:08	Cell densities	IHC	SLC_0002498	Nissl_6	01449922	Right hemisphere	2021/07/05	Protocol_Sectioning_Cryostat_2014-	JM	50	3	Parasagittal	2021/07/15	Cresyl Violet	SLD_0000723	8	stored into cryoprotectant and at -20°C until mounting
2021/07/19 13:13:52	7c44d41f-dee2-411f-86a5-4a36eaaec776	2021/07/20 14:40:08	Cell densities	IHC	SLC_0002497	Nissl_6	01449922	Right hemisphere	2021/07/05	Protocol_Sectioning_Cryostat_2014-	JM	50	3	Parasagittal	2021/07/15	Cresyl Violet	SLD_0000723	7	stored into cryoprotectant and at -20°C until mounting
2021/07/19 13:13:51	21b2fe0a-c20c-465a-92a0-d5d0eefa31d2	2021/07/20 14:40:08	Cell densities	IHC	SLC_0002496	Nissl_6	01449922	Right hemisphere	2021/07/05	Protocol_Sectioning_Cryostat_2014-	JM	50	3	Parasagittal	2021/07/15	Cresyl Violet	SLD_0000723	6	stored into cryoprotectant and at -20°C until mounting
2021/07/19 13:13:51	49ba4021-bf74-43ef-a74b-7786a17fb110	2021/07/20 14:40:08	Cell densities	IHC	SLC_0002495	Nissl_6	01449922	Right hemisphere	2021/07/05	Protocol_Sectioning_Cryostat_2014-	JM	50	3	Parasagittal	2021/07/15	Cresyl Violet	SLD_0000723	5	stored into cryoprotectant and at -20°C until mounting
2021/07/19 13:13:51	5690899c-441c-40dc-907e-bcfa72925997	2021/07/20 14:40:07	Cell densities	IHC	SLC_0002494	Nissl_6	01449922	Right hemisphere	2021/07/05	Protocol_Sectioning_Cryostat_2014-	JM	50	3	Parasagittal	2021/07/15	Cresyl Violet	SLD_0000723	4	stored into cryoprotectant and at -20°C until mounting
2021/07/19 13:13:51	0eae9364-48fe-4f1e-bf24-781d8cbac2cb	2021/07/20 14:40:07	Cell densities	IHC	SLC_0002493	Nissl_6	01449922	Right hemisphere	2021/07/05	Protocol_Sectioning_Cryostat_2014-	JM	50	3	Parasagittal	2021/07/15	Cresyl Violet	SLD_0000723	3	stored into cryoprotectant and at -20°C until mounting
2021/07/19 13:13:50	e262f07d-5fcb-4319-838e-ab8ea84f0acb	2021/07/20 14:40:07	Cell densities	IHC	SLC_0002492	Nissl_6	01449922	Right hemisphere	2021/07/05	Protocol_Sectioning_Cryostat_2014-	JM	50	3	Parasagittal	2021/07/15	Cresyl Violet	SLD_0000723	2	stored into cryoprotectant and at -20°C until mounting
2021/07/19 13:13:50	e74db66e-5c74-4ad6-ab72-38922d0ba52a	2021/07/20 14:40:07	Cell densities	IHC	SLC_0002491	Nissl_6	01449922	Right hemisphere	2021/07/05	Protocol_Sectioning_Cryostat_2014-	JM	50	3	Parasagittal	2021/07/15	Cresyl Violet	SLD_0000723	1	stored into cryoprotectant and at -20°C until mounting
2021/07/19 13:13:50	323a5abe-1d18-4b45-99e0-c8b25c66510e	2021/07/20 14:40:07	Cell densities	IHC	SLC_0002490	Nissl_6	01449922	Right hemisphere	2021/07/05	Protocol_Sectioning_Cryostat_2014-	JM	50	3	Parasagittal	2021/07/15	Cresyl Violet	SLD_0000722	11	stored into cryoprotectant and at -20°C until mounting
2021/07/19 13:13:49	5407ecbb-46fe-45cf-b584-c37f0cb8ec1b	2021/07/20 14:40:07	Cell densities	IHC	SLC_0002489	Nissl_6	01449922	Right hemisphere	2021/07/05	Protocol_Sectioning_Cryostat_2014-	JM	50	3	Parasagittal	2021/07/15	Cresyl Violet	SLD_0000722	10	stored into cryoprotectant and at -20°C until mounting
2021/07/19 13:13:49	bbb18944-695b-4a85-b72e-46b93808edcc	2021/07/20 14:40:07	Cell densities	IHC	SLC_0002488	Nissl_6	01449922	Right hemisphere	2021/07/05	Protocol_Sectioning_Cryostat_2014-	JM	50	3	Parasagittal	2021/07/15	Cresyl Violet	SLD_0000722	9	stored into cryoprotectant and at -20°C until mounting
2021/07/19 13:13:49	f1d1c2c4-fdfa-4ae9-9e1f-e7a89c265be9	2021/07/20 14:40:07	Cell densities	IHC	SLC_0002487	Nissl_6	01449922	Right hemisphere	2021/07/05	Protocol_Sectioning_Cryostat_2014-	JM	50	3	Parasagittal	2021/07/15	Cresyl Violet	SLD_0000722	8	stored into cryoprotectant and at -20°C until mounting
2021/07/19 13:13:48	4307ef29-2f06-4b33-951e-84787fb7f0e6	2021/07/20 14:40:07	Cell densities	IHC	SLC_0002486	Nissl_6	01449922	Right hemisphere	2021/07/05	Protocol_Sectioning_Cryostat_2014-	JM	50	3	Parasagittal	2021/07/15	Cresyl Violet	SLD_0000722	7	stored into cryoprotectant and at -20°C until mounting
2021/07/19 13:13:48	3d59a92a-54f3-4aea-8b25-26d29dce8849	2021/07/20 14:40:07	Cell densities	IHC	SLC_0002485	Nissl_6	01449922	Right hemisphere	2021/07/05	Protocol_Sectioning_Cryostat_2014-	JM	50	3	Parasagittal	2021/07/15	Cresyl Violet	SLD_0000722	6	stored into cryoprotectant and at -20°C until mounting
2021/07/19 13:13:48	72aa4f38-860a-4b41-b3f9-378a25a436bb	2021/07/20 14:40:07	Cell densities	IHC	SLC_0002484	Nissl_6	01449922	Right hemisphere	2021/07/05	Protocol_Sectioning_Cryostat_2014-	JM	50	3	Parasagittal	2021/07/15	Cresyl Violet	SLD_0000722	5	stored into cryoprotectant and at -20°C until mounting
2021/07/19 13:13:47	871bbcbb-254b-4f48-bea6-afff7321393e	2021/07/20 14:40:07	Cell densities	IHC	SLC_0002483	Nissl_6	01449922	Right hemisphere	2021/07/05	Protocol_Sectioning_Cryostat_2014-	JM	50	3	Parasagittal	2021/07/15	Cresyl Violet	SLD_0000722	4	stored into cryoprotectant and at -20°C until mounting
2021/07/19 13:13:47	c25b076b-8c7a-4c91-ab4a-2f51acec5680	2021/07/20 14:40:06	Cell densities	IHC	SLC_0002482	Nissl_6	01449922	Right hemisphere	2021/07/05	Protocol_Sectioning_Cryostat_2014-	JM	50	3	Parasagittal	2021/07/15	Cresyl Violet	SLD_0000722	3	stored into cryoprotectant and at -20°C until mounting
2021/07/19 13:13:47	4858094f-0472-4260-ad4f-621f4d45623c	2021/07/20 14:40:06	Cell densities	IHC	SLC_0002481	Nissl_6	01449922	Right hemisphere	2021/07/05	Protocol_Sectioning_Cryostat_2014-	JM	50	3	Parasagittal	2021/07/15	Cresyl Violet	SLD_0000722	2	stored into cryoprotectant and at -20°C until mounting
2021/07/19 13:13:47	e1c8de50-3061-487a-8a0a-2563d0958e03	2021/07/20 14:40:06	Cell densities	IHC	SLC_0002480	Nissl_6	01449922	Right hemisphere	2021/07/05	Protocol_Sectioning_Cryostat_2014-	JM	50	3	Parasagittal	2021/07/15	Cresyl Violet	SLD_0000722	1	stored into cryoprotectant and at -20°C until mounting
2021/07/19 13:13:46	e4efbd29-c010-42fc-806a-d4a68b226f15	2021/07/20 14:40:06	Cell densities	IHC	SLC_0002479	Nissl_6	01449922	Right hemisphere	2021/07/05	Protocol_Sectioning_Cryostat_2014-	JM	50	3	Parasagittal	2021/07/15	Cresyl Violet	SLD_0000721	17	stored into cryoprotectant and at -20°C until mounting
2021/07/19 13:13:46	b75ac5c0-b844-479c-afd8-05460108717f	2021/07/20 14:40:06	Cell densities	IHC	SLC_0002478	Nissl_6	01449922	Right hemisphere	2021/07/05	Protocol_Sectioning_Cryostat_2014-	JM	50	3	Parasagittal	2021/07/15	Cresyl Violet	SLD_0000721	16	stored into cryoprotectant and at -20°C until mounting
2021/07/19 13:13:46	99b4e9ce-88ff-46cf-8c02-9af28e7be006	2021/07/20 14:40:06	Cell densities	IHC	SLC_0002477	Nissl_6	01449922	Right hemisphere	2021/07/05	Protocol_Sectioning_Cryostat_2014-	JM	50	3	Parasagittal	2021/07/15	Cresyl Violet	SLD_0000721	15	stored into cryoprotectant and at -20°C until mounting
2021/07/19 13:13:45	a4d759b4-fc89-476e-8240-8631ba22e2d8	2021/07/20 14:40:06	Cell densities	IHC	SLC_0002476	Nissl_6	01449922	Right hemisphere	2021/07/05	Protocol_Sectioning_Cryostat_2014-	JM	50	3	Parasagittal	2021/07/15	Cresyl Violet	SLD_0000721	14	stored into cryoprotectant and at -20°C until mounting
2021/07/19 13:13:45	45c06492-4f6c-4572-affc-f1b77a3c4779	2021/07/20 14:40:06	Cell densities	IHC	SLC_0002475	Nissl_6	01449922	Right hemisphere	2021/07/05	Protocol_Sectioning_Cryostat_2014-	JM	50	3	Parasagittal	2021/07/15	Cresyl Violet	SLD_0000721	13	stored into cryoprotectant and at -20°C until mounting
2021/07/19 13:13:45	741e82cc-b180-4688-add9-0eaa5dd6c2ed	2021/07/20 14:40:06	Cell densities	IHC	SLC_0002474	Nissl_6	01449922	Right hemisphere	2021/07/05	Protocol_Sectioning_Cryostat_2014-	JM	50	3	Parasagittal	2021/07/15	Cresyl Violet	SLD_0000721	12	stored into cryoprotectant and at -20°C until mounting
2021/07/19 13:13:45	93d1bd2f-3915-417c-bb3b-d4efc7342d13	2021/07/20 14:40:06	Cell densities	IHC	SLC_0002473	Nissl_6	01449922	Right hemisphere	2021/07/05	Protocol_Sectioning_Cryostat_2014-	JM	50	3	Parasagittal	2021/07/15	Cresyl Violet	SLD_0000721	11	stored into cryoprotectant and at -20°C until mounting
2021/07/19 13:13:44	10be9f0b-8b5a-4878-bf99-20a7cba68696	2021/07/20 14:40:06	Cell densities	IHC	SLC_0002472	Nissl_6	01449922	Right hemisphere	2021/07/05	Protocol_Sectioning_Cryostat_2014-	JM	50	3	Parasagittal	2021/07/15	Cresyl Violet	SLD_0000721	10	stored into cryoprotectant and at -20°C until mounting
2021/07/19 13:13:44	7d2c3949-d6be-4b8a-a31e-aea66f45a672	2021/07/20 14:40:06	Cell densities	IHC	SLC_0002471	Nissl_6	01449922	Right hemisphere	2021/07/05	Protocol_Sectioning_Cryostat_2014-	JM	50	3	Parasagittal	2021/07/15	Cresyl Violet	SLD_0000721	9	stored into cryoprotectant and at -20°C until mounting
2021/07/19 13:13:44	ee5ee8b3-0f8a-47ec-af19-ddced2e90151	2021/07/20 14:40:06	Cell densities	IHC	SLC_0002470	Nissl_6	01449922	Right hemisphere	2021/07/05	Protocol_Sectioning_Cryostat_2014-	JM	50	3	Parasagittal	2021/07/15	Cresyl Violet	SLD_0000721	8	stored into cryoprotectant and at -20°C until mounting
2021/07/19 13:13:43	330bf8f2-5f5c-4640-9938-bca6d430e401	2021/07/20 14:40:05	Cell densities	IHC	SLC_0002469	Nissl_6	01449922	Right hemisphere	2021/07/05	Protocol_Sectioning_Cryostat_2014-	JM	50	3	Parasagittal	2021/07/15	Cresyl Violet	SLD_0000721	7	stored into cryoprotectant and at -20°C until mounting
2021/07/19 13:13:43	db94339d-5bc7-4c99-a8bf-4292fa669142	2021/07/20 14:40:05	Cell densities	IHC	SLC_0002468	Nissl_6	01449922	Right hemisphere	2021/07/05	Protocol_Sectioning_Cryostat_2014-	JM	50	3	Parasagittal	2021/07/15	Cresyl Violet	SLD_0000721	6	stored into cryoprotectant and at -20°C until mounting
2021/07/19 13:13:43	7b62a77a-8f94-4793-aae8-c38ab9d854d3	2021/07/20 14:40:05	Cell densities	IHC	SLC_0002467	Nissl_6	01449922	Right hemisphere	2021/07/05	Protocol_Sectioning_Cryostat_2014-	JM	50	3	Parasagittal	2021/07/15	Cresyl Violet	SLD_0000721	5	stored into cryoprotectant and at -20°C until mounting
2021/07/19 13:13:42	64b980f6-ba7c-4bf3-a0eb-8a762580bcef	2021/07/20 14:40:05	Cell densities	IHC	SLC_0002466	Nissl_6	01449922	Right hemisphere	2021/07/05	Protocol_Sectioning_Cryostat_2014-	JM	50	3	Parasagittal	2021/07/15	Cresyl Violet	SLD_0000721	4	stored into cryoprotectant and at -20°C until mounting
2021/07/19 13:13:42	8c97ff09-ee38-4677-91d1-1ffe08db2302	2021/07/20 14:40:05	Cell densities	IHC	SLC_0002465	Nissl_6	01449922	Right hemisphere	2021/07/05	Protocol_Sectioning_Cryostat_2014-	JM	50	3	Parasagittal	2021/07/15	Cresyl Violet	SLD_0000721	3	stored into cryoprotectant and at -20°C until mounting
2021/07/19 13:13:42	4c838015-d134-4b74-b550-bc7043036ee9	2021/07/20 14:40:05	Cell densities	IHC	SLC_0002464	Nissl_6	01449922	Right hemisphere	2021/07/05	Protocol_Sectioning_Cryostat_2014-	JM	50	3	Parasagittal	2021/07/15	Cresyl Violet	SLD_0000721	2	stored into cryoprotectant and at -20°C until mounting
2021/07/19 13:13:41	108f1115-42ef-452b-9b1f-6f6a86f16270	2021/07/20 14:40:05	Cell densities	IHC	SLC_0002463	Nissl_6	01449922	Right hemisphere	2021/07/05	Protocol_Sectioning_Cryostat_2014-	JM	50	3	Parasagittal	2021/07/15	Cresyl Violet	SLD_0000721	1	stored into cryoprotectant and at -20°C until mounting
2021/07/19 12:11:47	c6da5761-f9fe-43a9-8eaa-ad15ac06937a	2021/07/20 14:40:05	Cell densities	IHC	SLC_0002462	Nissl_6	01449921	Left hemisphere	2021/07/05	Protocol_Sectioning_Cryostat_2014-	JM	50	3	Parasagittal	2021/07/15	Cresyl Violet	SLD_0000720	4	stored into cryoprotectant and at -20°C until mounting
2021/07/19 12:11:47	a987ede5-42de-4c5e-882f-c2dba3d820fc	2021/07/20 14:40:05	Cell densities	IHC	SLC_0002461	Nissl_6	01449921	Left hemisphere	2021/07/05	Protocol_Sectioning_Cryostat_2014-	JM	50	3	Parasagittal	2021/07/15	Cresyl Violet	SLD_0000720	3	stored into cryoprotectant and at -20°C until mounting
2021/07/19 12:11:46	2bdb721c-ebc3-442a-b3f8-5fdd6da94891	2021/07/20 14:40:05	Cell densities	IHC	SLC_0002460	Nissl_6	01449921	Left hemisphere	2021/07/05	Protocol_Sectioning_Cryostat_2014-	JM	50	3	Parasagittal	2021/07/15	Cresyl Violet	SLD_0000720	2	stored into cryoprotectant and at -20°C until mounting
2021/07/19 12:11:46	0caf6cda-92d7-4ba1-8395-90250866d616	2021/07/20 14:40:04	Cell densities	IHC	SLC_0002459	Nissl_6	01449921	Left hemisphere	2021/07/05	Protocol_Sectioning_Cryostat_2014-	JM	50	3	Parasagittal	2021/07/15	Cresyl Violet	SLD_0000720	1	stored into cryoprotectant and at -20°C until mounting
2021/07/19 12:11:46	3a94f37f-e756-45db-bca4-41c903048680	2021/07/20 14:40:04	Cell densities	IHC	SLC_0002458	Nissl_6	01449921	Left hemisphere	2021/07/05	Protocol_Sectioning_Cryostat_2014-	JM	50	3	Parasagittal	2021/07/15	Cresyl Violet	SLD_0000719	4	stored into cryoprotectant and at -20°C until mounting
2021/07/19 12:11:45	59a71c69-0e05-4c1d-bb7f-06c5e70946b5	2021/07/20 14:40:04	Cell densities	IHC	SLC_0002457	Nissl_6	01449921	Left hemisphere	2021/07/05	Protocol_Sectioning_Cryostat_2014-	JM	50	3	Parasagittal	2021/07/15	Cresyl Violet	SLD_0000719	3	stored into cryoprotectant and at -20°C until mounting
2021/07/19 12:11:45	6d0667a9-0f79-46d6-8850-c977154bb306	2021/07/20 14:40:04	Cell densities	IHC	SLC_0002456	Nissl_6	01449921	Left hemisphere	2021/07/05	Protocol_Sectioning_Cryostat_2014-	JM	50	3	Parasagittal	2021/07/15	Cresyl Violet	SLD_0000719	2	stored into cryoprotectant and at -20°C until mounting
2021/07/19 12:11:45	e4cc8905-b004-4b98-867d-736aa84730b8	2021/07/20 14:40:04	Cell densities	IHC	SLC_0002455	Nissl_6	01449921	Left hemisphere	2021/07/05	Protocol_Sectioning_Cryostat_2014-	JM	50	3	Parasagittal	2021/07/15	Cresyl Violet	SLD_0000719	1	stored into cryoprotectant and at -20°C until mounting
2021/07/19 12:11:44	e88cc985-f647-4c62-97b5-da3adb5e2a49	2021/07/20 14:40:04	Cell densities	IHC	SLC_0002454	Nissl_6	01449921	Left hemisphere	2021/07/05	Protocol_Sectioning_Cryostat_2014-	JM	50	3	Parasagittal	2021/07/15	Cresyl Violet	SLD_0000718	4	stored into cryoprotectant and at -20°C until mounting
2021/07/19 12:11:44	102a1759-0de2-4b7b-b4dd-9a10bf9d7f62	2021/07/20 14:40:04	Cell densities	IHC	SLC_0002453	Nissl_6	01449921	Left hemisphere	2021/07/05	Protocol_Sectioning_Cryostat_2014-	JM	50	3	Parasagittal	2021/07/15	Cresyl Violet	SLD_0000718	3	stored into cryoprotectant and at -20°C until mounting
2021/07/19 12:11:44	37e5b748-d542-4ac1-8370-c12a8c455921	2021/07/20 14:40:04	Cell densities	IHC	SLC_0002452	Nissl_6	01449921	Left hemisphere	2021/07/05	Protocol_Sectioning_Cryostat_2014-	JM	50	3	Parasagittal	2021/07/15	Cresyl Violet	SLD_0000718	2	stored into cryoprotectant and at -20°C until mounting
2021/07/19 12:11:43	1b1dee9c-6a14-433a-a36e-2bcb5a817e54	2021/07/20 14:40:03	Cell densities	IHC	SLC_0002451	Nissl_6	01449921	Left hemisphere	2021/07/05	Protocol_Sectioning_Cryostat_2014-	JM	50	3	Parasagittal	2021/07/15	Cresyl Violet	SLD_0000718	1	stored into cryoprotectant and at -20°C until mounting
2021/07/19 12:11:43	88ac098e-cb12-456e-ab4b-b18b7a3ef852	2021/07/20 14:40:03	Cell densities	IHC	SLC_0002450	Nissl_6	01449921	Left hemisphere	2021/07/05	Protocol_Sectioning_Cryostat_2014-	JM	50	3	Parasagittal	2021/07/15	Cresyl Violet	SLD_0000717	4	stored into cryoprotectant and at -20°C until mounting
2021/07/19 12:11:43	2618f8e5-5c3e-4dfd-a42f-535a398133cd	2021/07/20 14:40:03	Cell densities	IHC	SLC_0002449	Nissl_6	01449921	Left hemisphere	2021/07/05	Protocol_Sectioning_Cryostat_2014-	JM	50	3	Parasagittal	2021/07/15	Cresyl Violet	SLD_0000717	3	stored into cryoprotectant and at -20°C until mounting
2021/07/19 12:11:42	1eeeadaf-c22b-43e7-a717-0154036dd314	2021/07/20 14:40:03	Cell densities	IHC	SLC_0002448	Nissl_6	01449921	Left hemisphere	2021/07/05	Protocol_Sectioning_Cryostat_2014-	JM	50	3	Parasagittal	2021/07/15	Cresyl Violet	SLD_0000717	2	stored into cryoprotectant and at -20°C until mounting
2021/07/19 12:11:42	c04b6520-32e0-424a-b7b7-929bf4fb196e	2021/07/20 14:40:03	Cell densities	IHC	SLC_0002447	Nissl_6	01449921	Left hemisphere	2021/07/05	Protocol_Sectioning_Cryostat_2014-	JM	50	3	Parasagittal	2021/07/15	Cresyl Violet	SLD_0000717	1	stored into cryoprotectant and at -20°C until mounting
2021/07/19 12:11:42	96dba4a9-af0b-42e3-a1a6-ce83021a5c2a	2021/07/20 14:40:03	Cell densities	IHC	SLC_0002446	Nissl_6	01449921	Left hemisphere	2021/07/05	Protocol_Sectioning_Cryostat_2014-	JM	50	3	Parasagittal	2021/07/15	Cresyl Violet	SLD_0000716	4	stored into cryoprotectant and at -20°C until mounting
2021/07/19 12:11:41	8b60deb4-fa3c-4ed7-89d0-96b0a4879a2d	2021/07/20 14:40:03	Cell densities	IHC	SLC_0002445	Nissl_6	01449921	Left hemisphere	2021/07/05	Protocol_Sectioning_Cryostat_2014-	JM	50	3	Parasagittal	2021/07/15	Cresyl Violet	SLD_0000716	3	stored into cryoprotectant and at -20°C until mounting
2021/07/19 12:11:41	0b4403f7-1f37-4d00-abf4-d11d5b62bff5	2021/07/20 14:40:03	Cell densities	IHC	SLC_0002444	Nissl_6	01449921	Left hemisphere	2021/07/05	Protocol_Sectioning_Cryostat_2014-	JM	50	3	Parasagittal	2021/07/15	Cresyl Violet	SLD_0000716	2	stored into cryoprotectant and at -20°C until mounting
2021/07/19 12:11:41	8925fd79-9ca4-4a47-a0f6-d9e1b9c0e730	2021/07/20 14:40:03	Cell densities	IHC	SLC_0002443	Nissl_6	01449921	Left hemisphere	2021/07/05	Protocol_Sectioning_Cryostat_2014-	JM	50	3	Parasagittal	2021/07/15	Cresyl Violet	SLD_0000716	1	stored into cryoprotectant and at -20°C until mounting
2021/07/19 12:11:40	f0723652-479c-40cf-900b-60859295549e	2021/07/20 14:40:02	Cell densities	IHC	SLC_0002442	Nissl_6	01449921	Left hemisphere	2021/07/05	Protocol_Sectioning_Cryostat_2014-	JM	50	3	Parasagittal	2021/07/15	Cresyl Violet	SLD_0000715	4	stored into cryoprotectant and at -20°C until mounting
2021/07/19 12:11:40	205521de-6096-47ce-9d14-48cb6fbe90fb	2021/07/20 14:40:02	Cell densities	IHC	SLC_0002441	Nissl_6	01449921	Left hemisphere	2021/07/05	Protocol_Sectioning_Cryostat_2014-	JM	50	3	Parasagittal	2021/07/15	Cresyl Violet	SLD_0000715	3	stored into cryoprotectant and at -20°C until mounting
2021/07/19 12:11:40	95c207fd-d04c-4291-b3b9-cfe126ddcac8	2021/07/20 14:40:02	Cell densities	IHC	SLC_0002440	Nissl_6	01449921	Left hemisphere	2021/07/05	Protocol_Sectioning_Cryostat_2014-	JM	50	3	Parasagittal	2021/07/15	Cresyl Violet	SLD_0000715	2	stored into cryoprotectant and at -20°C until mounting
2021/07/19 12:11:39	55074337-4221-46b2-9b62-994e3c723afd	2021/07/20 14:40:02	Cell densities	IHC	SLC_0002439	Nissl_6	01449921	Left hemisphere	2021/07/05	Protocol_Sectioning_Cryostat_2014-	JM	50	3	Parasagittal	2021/07/15	Cresyl Violet	SLD_0000715	1	stored into cryoprotectant and at -20°C until mounting
2021/07/19 12:11:39	c5dbbdb1-3569-410d-bd7c-58efb7853b25	2021/07/20 14:40:02	Cell densities	IHC	SLC_0002438	Nissl_6	01449921	Left hemisphere	2021/07/05	Protocol_Sectioning_Cryostat_2014-	JM	50	3	Parasagittal	2021/07/15	Cresyl Violet	SLD_0000714	4	stored into cryoprotectant and at -20°C until mounting
2021/07/19 12:11:39	e1ae925c-ca4b-42c8-aad9-0b8593e4821e	2021/07/20 14:40:02	Cell densities	IHC	SLC_0002437	Nissl_6	01449921	Left hemisphere	2021/07/05	Protocol_Sectioning_Cryostat_2014-	JM	50	3	Parasagittal	2021/07/15	Cresyl Violet	SLD_0000714	3	stored into cryoprotectant and at -20°C until mounting
2021/07/19 12:11:39	6962ac66-8d4f-407d-a3b7-0ded323b49a8	2021/07/20 14:40:01	Cell densities	IHC	SLC_0002436	Nissl_6	01449921	Left hemisphere	2021/07/05	Protocol_Sectioning_Cryostat_2014-	JM	50	3	Parasagittal	2021/07/15	Cresyl Violet	SLD_0000714	2	stored into cryoprotectant and at -20°C until mounting
2021/07/19 12:11:38	9443e083-6402-4c49-94c7-a92e0ee2e742	2021/07/20 14:40:01	Cell densities	IHC	SLC_0002435	Nissl_6	01449921	Left hemisphere	2021/07/05	Protocol_Sectioning_Cryostat_2014-	JM	50	3	Parasagittal	2021/07/15	Cresyl Violet	SLD_0000714	1	stored into cryoprotectant and at -20°C until mounting
2021/07/19 12:11:38	c4f9b22a-3a1a-4c1d-8f3b-50b2d015c594	2021/07/20 14:40:01	Cell densities	IHC	SLC_0002434	Nissl_6	01449921	Left hemisphere	2021/07/05	Protocol_Sectioning_Cryostat_2014-	JM	50	3	Parasagittal	2021/07/15	Cresyl Violet	SLD_0000713	4	stored into cryoprotectant and at -20°C until mounting
2021/07/19 12:11:37	89131823-bbfb-48de-896f-94e16778502e	2021/07/20 14:40:00	Cell densities	IHC	SLC_0002433	Nissl_6	01449921	Left hemisphere	2021/07/05	Protocol_Sectioning_Cryostat_2014-	JM	50	3	Parasagittal	2021/07/15	Cresyl Violet	SLD_0000713	3	stored into cryoprotectant and at -20°C until mounting
2021/07/19 12:11:37	7d0f18be-a7bb-4773-bb4c-b93fce983f27	2021/07/20 14:40:00	Cell densities	IHC	SLC_0002432	Nissl_6	01449921	Left hemisphere	2021/07/05	Protocol_Sectioning_Cryostat_2014-	JM	50	3	Parasagittal	2021/07/15	Cresyl Violet	SLD_0000713	2	stored into cryoprotectant and at -20°C until mounting
2021/07/19 12:11:37	e3f85774-ef63-4d62-b932-d1ea2685d386	2021/07/20 14:40:00	Cell densities	IHC	SLC_0002431	Nissl_6	01449921	Left hemisphere	2021/07/05	Protocol_Sectioning_Cryostat_2014-	JM	50	3	Parasagittal	2021/07/15	Cresyl Violet	SLD_0000713	1	stored into cryoprotectant and at -20°C until mounting
2021/07/19 12:11:36	07c84375-a4a0-42e1-bd6d-b5d2b955e69e	2021/07/20 14:40:00	Cell densities	IHC	SLC_0002430	Nissl_6	01449921	Left hemisphere	2021/07/05	Protocol_Sectioning_Cryostat_2014-	JM	50	3	Parasagittal	2021/07/15	Cresyl Violet	SLD_0000712	4	stored into cryoprotectant and at -20°C until mounting
2021/07/19 12:11:36	765dd22c-a3e2-4ac7-99de-ffd1441f4a34	2021/07/20 14:40:00	Cell densities	IHC	SLC_0002429	Nissl_6	01449921	Left hemisphere	2021/07/05	Protocol_Sectioning_Cryostat_2014-	JM	50	3	Parasagittal	2021/07/15	Cresyl Violet	SLD_0000712	3	stored into cryoprotectant and at -20°C until mounting
2021/07/19 12:11:36	bf4a0817-3f1a-46de-8300-d518acce8416	2021/07/20 14:40:00	Cell densities	IHC	SLC_0002428	Nissl_6	01449921	Left hemisphere	2021/07/05	Protocol_Sectioning_Cryostat_2014-	JM	50	3	Parasagittal	2021/07/15	Cresyl Violet	SLD_0000712	2	stored into cryoprotectant and at -20°C until mounting
2021/07/19 12:11:36	653d5aac-313b-4a7d-a7e4-99f9c9146feb	2021/07/20 14:40:00	Cell densities	IHC	SLC_0002427	Nissl_6	01449921	Left hemisphere	2021/07/05	Protocol_Sectioning_Cryostat_2014-	JM	50	3	Parasagittal	2021/07/15	Cresyl Violet	SLD_0000712	1	stored into cryoprotectant and at -20°C until mounting
2021/07/19 12:11:35	de1fdcfc-7304-4cde-b798-1c201c567c26	2021/07/20 14:39:59	Cell densities	IHC	SLC_0002426	Nissl_6	01449921	Left hemisphere	2021/07/05	Protocol_Sectioning_Cryostat_2014-	JM	50	3	Parasagittal	2021/07/15	Cresyl Violet	SLD_0000711	3	stored into cryoprotectant and at -20°C until mounting
2021/07/19 12:11:35	2c2f0001-37d2-452b-a300-c03b930290ac	2021/07/20 14:39:59	Cell densities	IHC	SLC_0002425	Nissl_6	01449921	Left hemisphere	2021/07/05	Protocol_Sectioning_Cryostat_2014-	JM	50	3	Parasagittal	2021/07/15	Cresyl Violet	SLD_0000711	2	stored into cryoprotectant and at -20°C until mounting
2021/07/19 12:11:35	0da5563d-c987-40e2-9e16-952e154360c7	2021/07/20 14:39:59	Cell densities	IHC	SLC_0002424	Nissl_6	01449921	Left hemisphere	2021/07/05	Protocol_Sectioning_Cryostat_2014-	JM	50	3	Parasagittal	2021/07/15	Cresyl Violet	SLD_0000711	1	stored into cryoprotectant and at -20°C until mounting
2021/07/19 12:11:34	c37b9f83-d5c8-43f3-9f1f-73400077721d	2021/07/20 14:39:59	Cell densities	IHC	SLC_0002423	Nissl_6	01449921	Left hemisphere	2021/07/05	Protocol_Sectioning_Cryostat_2014-	JM	50	3	Parasagittal	2021/07/15	Cresyl Violet	SLD_0000710	4	stored into cryoprotectant and at -20°C until mounting
2021/07/19 12:11:34	f41c1bb4-9d80-45a8-a4e4-8dfa760236c4	2021/07/20 14:39:59	Cell densities	IHC	SLC_0002422	Nissl_6	01449921	Left hemisphere	2021/07/05	Protocol_Sectioning_Cryostat_2014-	JM	50	3	Parasagittal	2021/07/15	Cresyl Violet	SLD_0000710	3	stored into cryoprotectant and at -20°C until mounting
2021/07/19 12:11:34	46e99dfc-aa5e-429d-b60c-0a172fffce36	2021/07/20 14:39:59	Cell densities	IHC	SLC_0002421	Nissl_6	01449921	Left hemisphere	2021/07/05	Protocol_Sectioning_Cryostat_2014-	JM	50	3	Parasagittal	2021/07/15	Cresyl Violet	SLD_0000710	2	stored into cryoprotectant and at -20°C until mounting
2021/07/19 12:11:33	24519557-370a-4e5f-9c59-6509a7fee953	2021/07/20 14:39:59	Cell densities	IHC	SLC_0002420	Nissl_6	01449921	Left hemisphere	2021/07/05	Protocol_Sectioning_Cryostat_2014-	JM	50	3	Parasagittal	2021/07/15	Cresyl Violet	SLD_0000710	1	stored into cryoprotectant and at -20°C until mounting
2021/07/19 12:11:33	2c101043-f32d-4979-93bc-fd4ddbeae2ed	2021/07/20 14:39:59	Cell densities	IHC	SLC_0002419	Nissl_6	01449921	Left hemisphere	2021/07/05	Protocol_Sectioning_Cryostat_2014-	JM	50	3	Parasagittal	2021/07/15	Cresyl Violet	SLD_0000709	6	stored into cryoprotectant and at -20°C until mounting
2021/07/19 12:11:33	316ac8de-7c51-423d-8240-def80228b4e7	2021/07/20 14:39:59	Cell densities	IHC	SLC_0002418	Nissl_6	01449921	Left hemisphere	2021/07/05	Protocol_Sectioning_Cryostat_2014-	JM	50	3	Parasagittal	2021/07/15	Cresyl Violet	SLD_0000709	5	stored into cryoprotectant and at -20°C until mounting
2021/07/19 12:11:32	a82c3c4f-b6f1-40ed-829e-a48d08aba270	2021/07/20 14:39:58	Cell densities	IHC	SLC_0002417	Nissl_6	01449921	Left hemisphere	2021/07/05	Protocol_Sectioning_Cryostat_2014-	JM	50	3	Parasagittal	2021/07/15	Cresyl Violet	SLD_0000709	4	stored into cryoprotectant and at -20°C until mounting
2021/07/19 12:11:32	afdc3757-33a5-4597-bf73-20af64089c05	2021/07/20 14:39:58	Cell densities	IHC	SLC_0002416	Nissl_6	01449921	Left hemisphere	2021/07/05	Protocol_Sectioning_Cryostat_2014-	JM	50	3	Parasagittal	2021/07/15	Cresyl Violet	SLD_0000709	3	stored into cryoprotectant and at -20°C until mounting
2021/07/19 12:11:32	72fb5351-2db4-4f53-b77a-e5db6b7b5a23	2021/07/20 14:39:58	Cell densities	IHC	SLC_0002415	Nissl_6	01449921	Left hemisphere	2021/07/05	Protocol_Sectioning_Cryostat_2014-	JM	50	3	Parasagittal	2021/07/15	Cresyl Violet	SLD_0000709	2	stored into cryoprotectant and at -20°C until mounting
2021/07/19 12:11:31	dfdbcd00-18c0-4861-ab48-edb00662c8a0	2021/07/20 14:39:58	Cell densities	IHC	SLC_0002414	Nissl_6	01449921	Left hemisphere	2021/07/05	Protocol_Sectioning_Cryostat_2014-	JM	50	3	Parasagittal	2021/07/15	Cresyl Violet	SLD_0000709	1	stored into cryoprotectant and at -20°C until mounting
2021/07/19 12:11:31	be48b769-0668-4c86-80e8-fab8fc142a0f	2021/07/20 14:39:58	Cell densities	IHC	SLC_0002413	Nissl_6	01449921	Left hemisphere	2021/07/05	Protocol_Sectioning_Cryostat_2014-	JM	50	3	Parasagittal	2021/07/15	Cresyl Violet	SLD_0000708	6	stored into cryoprotectant and at -20°C until mounting
2021/07/19 12:11:31	dbee90cf-15c5-41be-aeab-9d10b688429e	2021/07/20 14:39:58	Cell densities	IHC	SLC_0002412	Nissl_6	01449921	Left hemisphere	2021/07/05	Protocol_Sectioning_Cryostat_2014-	JM	50	3	Parasagittal	2021/07/15	Cresyl Violet	SLD_0000708	5	stored into cryoprotectant and at -20°C until mounting
2021/07/19 12:11:30	82b848a9-d6f0-4ae1-8a59-1d102a68b0ca	2021/07/20 14:39:58	Cell densities	IHC	SLC_0002411	Nissl_6	01449921	Left hemisphere	2021/07/05	Protocol_Sectioning_Cryostat_2014-	JM	50	3	Parasagittal	2021/07/15	Cresyl Violet	SLD_0000708	4	stored into cryoprotectant and at -20°C until mounting
2021/07/19 12:11:30	077f8b16-2d04-451f-b67b-a189db631779	2021/07/20 14:39:58	Cell densities	IHC	SLC_0002410	Nissl_6	01449921	Left hemisphere	2021/07/05	Protocol_Sectioning_Cryostat_2014-	JM	50	3	Parasagittal	2021/07/15	Cresyl Violet	SLD_0000708	3	stored into cryoprotectant and at -20°C until mounting
2021/07/19 12:11:30	e070a76f-ef2c-4976-99f8-88b1e899d071	2021/07/20 14:39:57	Cell densities	IHC	SLC_0002409	Nissl_6	01449921	Left hemisphere	2021/07/05	Protocol_Sectioning_Cryostat_2014-	JM	50	3	Parasagittal	2021/07/15	Cresyl Violet	SLD_0000708	2	stored into cryoprotectant and at -20°C until mounting
2021/07/19 12:11:29	dedcef81-05c5-4b2d-bddc-819d76c823b1	2021/07/20 14:39:57	Cell densities	IHC	SLC_0002408	Nissl_6	01449921	Left hemisphere	2021/07/05	Protocol_Sectioning_Cryostat_2014-	JM	50	3	Parasagittal	2021/07/15	Cresyl Violet	SLD_0000708	1	stored into cryoprotectant and at -20°C until mounting
2021/07/19 12:11:29	d2f55be7-8d7c-4b80-8d16-942f48d3c50f	2021/07/20 14:39:57	Cell densities	IHC	SLC_0002407	Nissl_6	01449921	Left hemisphere	2021/07/05	Protocol_Sectioning_Cryostat_2014-	JM	50	3	Parasagittal	2021/07/15	Cresyl Violet	SLD_0000707	6	stored into cryoprotectant and at -20°C until mounting
2021/07/19 12:11:29	25bb9b70-ea0b-4644-bf21-4189376ff65f	2021/07/20 14:39:57	Cell densities	IHC	SLC_0002406	Nissl_6	01449921	Left hemisphere	2021/07/05	Protocol_Sectioning_Cryostat_2014-	JM	50	3	Parasagittal	2021/07/15	Cresyl Violet	SLD_0000707	5	stored into cryoprotectant and at -20°C until mounting
2021/07/19 12:11:28	401050d1-3ada-4b6f-95f3-555b8b962dc2	2021/07/20 14:39:57	Cell densities	IHC	SLC_0002405	Nissl_6	01449921	Left hemisphere	2021/07/05	Protocol_Sectioning_Cryostat_2014-	JM	50	3	Parasagittal	2021/07/15	Cresyl Violet	SLD_0000707	4	stored into cryoprotectant and at -20°C until mounting
2021/07/19 12:11:28	e7eb0f49-a60a-4b95-bb9b-5679555cd17b	2021/07/20 14:39:57	Cell densities	IHC	SLC_0002404	Nissl_6	01449921	Left hemisphere	2021/07/05	Protocol_Sectioning_Cryostat_2014-	JM	50	3	Parasagittal	2021/07/15	Cresyl Violet	SLD_0000707	3	stored into cryoprotectant and at -20°C until mounting
2021/07/19 12:11:28	6d81a65c-a9a3-4f8f-87f3-2a8c0580a2f4	2021/07/20 14:39:56	Cell densities	IHC	SLC_0002403	Nissl_6	01449921	Left hemisphere	2021/07/05	Protocol_Sectioning_Cryostat_2014-	JM	50	3	Parasagittal	2021/07/15	Cresyl Violet	SLD_0000707	2	stored into cryoprotectant and at -20°C until mounting
2021/07/19 12:11:28	ad8d3edd-38bd-4b90-8c82-16887301c43a	2021/07/20 14:39:56	Cell densities	IHC	SLC_0002402	Nissl_6	01449921	Left hemisphere	2021/07/05	Protocol_Sectioning_Cryostat_2014-	JM	50	3	Parasagittal	2021/07/15	Cresyl Violet	SLD_0000707	1	stored into cryoprotectant and at -20°C until mounting
2021/07/19 12:11:27	a23fe5d9-dd08-482d-a899-9708e9a7e119	2021/07/20 14:39:56	Cell densities	IHC	SLC_0002401	Nissl_6	01449921	Left hemisphere	2021/07/05	Protocol_Sectioning_Cryostat_2014-	JM	50	3	Parasagittal	2021/07/15	Cresyl Violet	SLD_0000706	6	stored into cryoprotectant and at -20°C until mounting
2021/07/19 12:11:27	2d0a67a8-e32c-4afa-be27-26311f909da8	2021/07/20 14:39:56	Cell densities	IHC	SLC_0002400	Nissl_6	01449921	Left hemisphere	2021/07/05	Protocol_Sectioning_Cryostat_2014-	JM	50	3	Parasagittal	2021/07/15	Cresyl Violet	SLD_0000706	5	stored into cryoprotectant and at -20°C until mounting
2021/07/19 12:11:27	16a28324-a1e9-4963-a2aa-d03d68732ffa	2021/07/20 14:39:56	Cell densities	IHC	SLC_0002399	Nissl_6	01449921	Left hemisphere	2021/07/05	Protocol_Sectioning_Cryostat_2014-	JM	50	3	Parasagittal	2021/07/15	Cresyl Violet	SLD_0000706	4	stored into cryoprotectant and at -20°C until mounting
2021/07/19 12:11:26	c67d5e4a-13b2-4fea-9eb6-c48f3bfb8076	2021/07/20 14:39:56	Cell densities	IHC	SLC_0002398	Nissl_6	01449921	Left hemisphere	2021/07/05	Protocol_Sectioning_Cryostat_2014-	JM	50	3	Parasagittal	2021/07/15	Cresyl Violet	SLD_0000706	3	stored into cryoprotectant and at -20°C until mounting
2021/07/19 12:11:26	d0259a5e-4053-4998-ad35-9a87964303c5	2021/07/20 14:39:56	Cell densities	IHC	SLC_0002397	Nissl_6	01449921	Left hemisphere	2021/07/05	Protocol_Sectioning_Cryostat_2014-	JM	50	3	Parasagittal	2021/07/15	Cresyl Violet	SLD_0000706	2	stored into cryoprotectant and at -20°C until mounting
2021/07/19 12:11:26	a3f20e17-b60e-48f5-be65-0f7864162be9	2021/07/20 14:39:56	Cell densities	IHC	SLC_0002396	Nissl_6	01449921	Left hemisphere	2021/07/05	Protocol_Sectioning_Cryostat_2014-	JM	50	3	Parasagittal	2021/07/15	Cresyl Violet	SLD_0000706	1	stored into cryoprotectant and at -20°C until mounting
2021/07/19 12:11:25	c26721ce-6cfa-48d3-8cdc-2d93343971cf	2021/07/20 14:39:56	Cell densities	IHC	SLC_0002395	Nissl_6	01449921	Left hemisphere	2021/07/05	Protocol_Sectioning_Cryostat_2014-	JM	50	3	Parasagittal	2021/07/15	Cresyl Violet	SLD_0000705	6	stored into cryoprotectant and at -20°C until mounting
2021/07/19 12:11:25	0a5b861e-cf65-4369-82f0-c6d40b4a74ab	2021/07/20 14:39:55	Cell densities	IHC	SLC_0002394	Nissl_6	01449921	Left hemisphere	2021/07/05	Protocol_Sectioning_Cryostat_2014-	JM	50	3	Parasagittal	2021/07/15	Cresyl Violet	SLD_0000705	5	stored into cryoprotectant and at -20°C until mounting
2021/07/19 12:11:25	086ddef8-6353-4957-8757-74672c072b6f	2021/07/20 14:39:55	Cell densities	IHC	SLC_0002393	Nissl_6	01449921	Left hemisphere	2021/07/05	Protocol_Sectioning_Cryostat_2014-	JM	50	3	Parasagittal	2021/07/15	Cresyl Violet	SLD_0000705	4	stored into cryoprotectant and at -20°C until mounting
2021/07/19 12:11:24	489a2999-2b05-4bb7-b902-a05c0e616898	2021/07/20 14:39:55	Cell densities	IHC	SLC_0002392	Nissl_6	01449921	Left hemisphere	2021/07/05	Protocol_Sectioning_Cryostat_2014-	JM	50	3	Parasagittal	2021/07/15	Cresyl Violet	SLD_0000705	3	stored into cryoprotectant and at -20°C until mounting
2021/07/19 12:11:24	7a9a6422-0fbe-4229-b266-afcde76ecdf4	2021/07/20 14:39:55	Cell densities	IHC	SLC_0002391	Nissl_6	01449921	Left hemisphere	2021/07/05	Protocol_Sectioning_Cryostat_2014-	JM	50	3	Parasagittal	2021/07/15	Cresyl Violet	SLD_0000705	2	stored into cryoprotectant and at -20°C until mounting
2021/07/19 12:11:24	e7ab5ea0-1636-49bb-83aa-346e0da157c9	2021/07/20 14:39:55	Cell densities	IHC	SLC_0002390	Nissl_6	01449921	Left hemisphere	2021/07/05	Protocol_Sectioning_Cryostat_2014-	JM	50	3	Parasagittal	2021/07/15	Cresyl Violet	SLD_0000705	1	stored into cryoprotectant and at -20°C until mounting
2021/07/19 12:11:23	5119dfaa-da9c-4948-88ef-a785f621d556	2021/07/20 14:39:55	Cell densities	IHC	SLC_0002389	Nissl_6	01449921	Left hemisphere	2021/07/05	Protocol_Sectioning_Cryostat_2014-	JM	50	3	Parasagittal	2021/07/15	Cresyl Violet	SLD_0000704	6	stored into cryoprotectant and at -20°C until mounting
2021/07/19 12:11:23	17023b06-0757-4605-8181-8da3f774a074	2021/07/20 14:39:55	Cell densities	IHC	SLC_0002388	Nissl_6	01449921	Left hemisphere	2021/07/05	Protocol_Sectioning_Cryostat_2014-	JM	50	3	Parasagittal	2021/07/15	Cresyl Violet	SLD_0000704	5	stored into cryoprotectant and at -20°C until mounting
2021/07/19 12:11:23	b9d2d461-c88b-4797-8972-94328e86dc1e	2021/07/20 14:39:55	Cell densities	IHC	SLC_0002387	Nissl_6	01449921	Left hemisphere	2021/07/05	Protocol_Sectioning_Cryostat_2014-	JM	50	3	Parasagittal	2021/07/15	Cresyl Violet	SLD_0000704	4	stored into cryoprotectant and at -20°C until mounting
2021/07/19 12:11:23	f2559b37-fa78-4cc7-b350-3bf0e79be9a8	2021/07/20 14:39:55	Cell densities	IHC	SLC_0002386	Nissl_6	01449921	Left hemisphere	2021/07/05	Protocol_Sectioning_Cryostat_2014-	JM	50	3	Parasagittal	2021/07/15	Cresyl Violet	SLD_0000704	3	stored into cryoprotectant and at -20°C until mounting
2021/07/19 12:11:22	58b778cd-cded-4e24-a46e-e10967686098	2021/07/20 14:39:54	Cell densities	IHC	SLC_0002385	Nissl_6	01449921	Left hemisphere	2021/07/05	Protocol_Sectioning_Cryostat_2014-	JM	50	3	Parasagittal	2021/07/15	Cresyl Violet	SLD_0000704	2	stored into cryoprotectant and at -20°C until mounting
2021/07/19 12:11:22	882bf98d-2433-4cb0-8ebd-03ab06541a4a	2021/07/20 14:39:54	Cell densities	IHC	SLC_0002384	Nissl_6	01449921	Left hemisphere	2021/07/05	Protocol_Sectioning_Cryostat_2014-	JM	50	3	Parasagittal	2021/07/15	Cresyl Violet	SLD_0000704	1	stored into cryoprotectant and at -20°C until mounting
2021/07/19 12:11:22	5fc0ffde-eef6-476c-8362-c526e85e76c0	2021/07/20 14:39:54	Cell densities	IHC	SLC_0002383	Nissl_6	01449921	Left hemisphere	2021/07/05	Protocol_Sectioning_Cryostat_2014-	JM	50	3	Parasagittal	2021/07/15	Cresyl Violet	SLD_0000703	6	stored into cryoprotectant and at -20°C until mounting
2021/07/19 12:11:21	206b3a86-218a-4d85-b7a0-efb9062a7ac8	2021/07/20 14:39:54	Cell densities	IHC	SLC_0002382	Nissl_6	01449921	Left hemisphere	2021/07/05	Protocol_Sectioning_Cryostat_2014-	JM	50	3	Parasagittal	2021/07/15	Cresyl Violet	SLD_0000703	5	stored into cryoprotectant and at -20°C until mounting
2021/07/19 12:11:21	c29ed174-2a5b-45dd-8580-2776e31006c8	2021/07/20 14:39:54	Cell densities	IHC	SLC_0002381	Nissl_6	01449921	Left hemisphere	2021/07/05	Protocol_Sectioning_Cryostat_2014-	JM	50	3	Parasagittal	2021/07/15	Cresyl Violet	SLD_0000703	4	stored into cryoprotectant and at -20°C until mounting
2021/07/19 12:11:21	f6683a07-a3a1-473f-9cd5-d5510f81a4d2	2021/07/20 14:39:54	Cell densities	IHC	SLC_0002380	Nissl_6	01449921	Left hemisphere	2021/07/05	Protocol_Sectioning_Cryostat_2014-	JM	50	3	Parasagittal	2021/07/15	Cresyl Violet	SLD_0000703	3	stored into cryoprotectant and at -20°C until mounting
2021/07/19 12:11:20	b4914cca-9582-48cb-845b-59ee46a3deda	2021/07/20 14:39:54	Cell densities	IHC	SLC_0002379	Nissl_6	01449921	Left hemisphere	2021/07/05	Protocol_Sectioning_Cryostat_2014-	JM	50	3	Parasagittal	2021/07/15	Cresyl Violet	SLD_0000703	2	stored into cryoprotectant and at -20°C until mounting
2021/07/19 12:11:20	06574462-fc20-454f-9b1f-40d225b49fba	2021/07/20 14:39:54	Cell densities	IHC	SLC_0002378	Nissl_6	01449921	Left hemisphere	2021/07/05	Protocol_Sectioning_Cryostat_2014-	JM	50	3	Parasagittal	2021/07/15	Cresyl Violet	SLD_0000703	1	stored into cryoprotectant and at -20°C until mounting
2021/07/19 12:11:20	d5f47f33-a6f4-451d-8b44-68cb37bcb882	2021/07/20 14:39:54	Cell densities	IHC	SLC_0002377	Nissl_6	01449921	Left hemisphere	2021/07/05	Protocol_Sectioning_Cryostat_2014-	JM	50	3	Parasagittal	2021/07/15	Cresyl Violet	SLD_0000702	5	stored into cryoprotectant and at -20°C until mounting
2021/07/19 12:11:19	93ee365d-ccf1-44b6-bd9a-dfa671defdb7	2021/07/20 14:39:54	Cell densities	IHC	SLC_0002376	Nissl_6	01449921	Left hemisphere	2021/07/05	Protocol_Sectioning_Cryostat_2014-	JM	50	3	Parasagittal	2021/07/15	Cresyl Violet	SLD_0000702	4	stored into cryoprotectant and at -20°C until mounting
2021/07/19 12:11:19	d6153bfe-5830-4516-bcb4-d50f3a419eeb	2021/07/20 14:39:53	Cell densities	IHC	SLC_0002375	Nissl_6	01449921	Left hemisphere	2021/07/05	Protocol_Sectioning_Cryostat_2014-	JM	50	3	Parasagittal	2021/07/15	Cresyl Violet	SLD_0000702	3	stored into cryoprotectant and at -20°C until mounting
2021/07/19 12:11:19	48449d80-de7b-48b6-9c0b-01dd3d67c46f	2021/07/20 14:39:53	Cell densities	IHC	SLC_0002374	Nissl_6	01449921	Left hemisphere	2021/07/05	Protocol_Sectioning_Cryostat_2014-	JM	50	3	Parasagittal	2021/07/15	Cresyl Violet	SLD_0000702	2	stored into cryoprotectant and at -20°C until mounting
2021/07/19 12:11:19	8160f109-5efb-4ba9-8b3f-1c8a28e0ee51	2021/07/20 14:39:53	Cell densities	IHC	SLC_0002373	Nissl_6	01449921	Left hemisphere	2021/07/05	Protocol_Sectioning_Cryostat_2014-	JM	50	3	Parasagittal	2021/07/15	Cresyl Violet	SLD_0000702	1	stored into cryoprotectant and at -20°C until mounting
2021/07/19 12:11:18	c96a998a-29f1-4a10-bf09-6c922ca46359	2021/07/20 14:39:53	Cell densities	IHC	SLC_0002372	Nissl_6	01449921	Left hemisphere	2021/07/05	Protocol_Sectioning_Cryostat_2014-	JM	50	3	Parasagittal	2021/07/15	Cresyl Violet	SLD_0000701	6	stored into cryoprotectant and at -20°C until mounting
2021/07/19 12:11:18	ca4de308-31e9-411c-9465-0d8a873d6882	2021/07/20 14:39:53	Cell densities	IHC	SLC_0002371	Nissl_6	01449921	Left hemisphere	2021/07/05	Protocol_Sectioning_Cryostat_2014-	JM	50	3	Parasagittal	2021/07/15	Cresyl Violet	SLD_0000701	5	stored into cryoprotectant and at -20°C until mounting
2021/07/19 12:11:18	035b8e40-243a-4fc4-b545-40ca90851f8e	2021/07/20 14:39:53	Cell densities	IHC	SLC_0002370	Nissl_6	01449921	Left hemisphere	2021/07/05	Protocol_Sectioning_Cryostat_2014-	JM	50	3	Parasagittal	2021/07/15	Cresyl Violet	SLD_0000701	4	stored into cryoprotectant and at -20°C until mounting
2021/07/19 12:11:17	059fa068-d1dc-424e-877b-fa2d67fbbd93	2021/07/20 14:39:53	Cell densities	IHC	SLC_0002369	Nissl_6	01449921	Left hemisphere	2021/07/05	Protocol_Sectioning_Cryostat_2014-	JM	50	3	Parasagittal	2021/07/15	Cresyl Violet	SLD_0000701	3	stored into cryoprotectant and at -20°C until mounting
2021/07/19 12:11:17	eb5b5429-18ca-4767-b0a5-d9b5335ac8bf	2021/07/20 14:39:53	Cell densities	IHC	SLC_0002368	Nissl_6	01449921	Left hemisphere	2021/07/05	Protocol_Sectioning_Cryostat_2014-	JM	50	3	Parasagittal	2021/07/15	Cresyl Violet	SLD_0000701	2	stored into cryoprotectant and at -20°C until mounting
2021/07/19 12:11:17	fb82d599-c8df-4ce9-b8e7-cbf71c8b62d2	2021/07/20 14:39:53	Cell densities	IHC	SLC_0002367	Nissl_6	01449921	Left hemisphere	2021/07/05	Protocol_Sectioning_Cryostat_2014-	JM	50	3	Parasagittal	2021/07/15	Cresyl Violet	SLD_0000701	1	stored into cryoprotectant and at -20°C until mounting
2021/07/19 12:11:16	a923c1c8-769a-46d4-9ce6-72d73a5d29ab	2021/07/20 14:39:53	Cell densities	IHC	SLC_0002366	Nissl_6	01449921	Left hemisphere	2021/07/05	Protocol_Sectioning_Cryostat_2014-	JM	50	3	Parasagittal	2021/07/15	Cresyl Violet	SLD_0000700	8	stored into cryoprotectant and at -20°C until mounting
2021/07/19 12:11:16	6dbb855c-5ded-4bf9-9730-9547a9c77146	2021/07/20 14:39:52	Cell densities	IHC	SLC_0002365	Nissl_6	01449921	Left hemisphere	2021/07/05	Protocol_Sectioning_Cryostat_2014-	JM	50	3	Parasagittal	2021/07/15	Cresyl Violet	SLD_0000700	7	stored into cryoprotectant and at -20°C until mounting
2021/07/19 12:11:16	990048f6-9fa5-4851-af33-f639e5921eb0	2021/07/20 14:39:52	Cell densities	IHC	SLC_0002364	Nissl_6	01449921	Left hemisphere	2021/07/05	Protocol_Sectioning_Cryostat_2014-	JM	50	3	Parasagittal	2021/07/15	Cresyl Violet	SLD_0000700	6	stored into cryoprotectant and at -20°C until mounting
2021/07/19 12:11:15	5a843f8e-0c98-45a4-af63-2e7e5d575f14	2021/07/20 14:39:52	Cell densities	IHC	SLC_0002363	Nissl_6	01449921	Left hemisphere	2021/07/05	Protocol_Sectioning_Cryostat_2014-	JM	50	3	Parasagittal	2021/07/15	Cresyl Violet	SLD_0000700	5	stored into cryoprotectant and at -20°C until mounting
2021/07/19 12:11:14	1a1fe70c-4dbf-4a35-9f5d-bcdee0740132	2021/07/20 14:39:52	Cell densities	IHC	SLC_0002362	Nissl_6	01449921	Left hemisphere	2021/07/05	Protocol_Sectioning_Cryostat_2014-	JM	50	3	Parasagittal	2021/07/15	Cresyl Violet	SLD_0000700	4	stored into cryoprotectant and at -20°C until mounting
2021/07/19 12:11:13	d9782e28-d824-42a5-b996-1cf5b1d096da	2021/07/20 14:39:52	Cell densities	IHC	SLC_0002361	Nissl_6	01449921	Left hemisphere	2021/07/05	Protocol_Sectioning_Cryostat_2014-	JM	50	3	Parasagittal	2021/07/15	Cresyl Violet	SLD_0000700	3	stored into cryoprotectant and at -20°C until mounting
2021/07/19 12:11:13	7268da97-558c-4818-9060-5a02cb6ff4b8	2021/07/20 14:39:52	Cell densities	IHC	SLC_0002360	Nissl_6	01449921	Left hemisphere	2021/07/05	Protocol_Sectioning_Cryostat_2014-	JM	50	3	Parasagittal	2021/07/15	Cresyl Violet	SLD_0000700	2	stored into cryoprotectant and at -20°C until mounting
2021/07/19 12:11:12	3d889a42-2ae9-4bdf-bded-2e97cebff4f7	2021/07/20 14:39:52	Cell densities	IHC	SLC_0002359	Nissl_6	01449921	Left hemisphere	2021/07/05	Protocol_Sectioning_Cryostat_2014-	JM	50	3	Parasagittal	2021/07/15	Cresyl Violet	SLD_0000700	1	stored into cryoprotectant and at -20°C until mounting
2021/07/19 12:11:12	0d3a140f-0f63-4191-8a50-dc15cadcf037	2021/07/20 14:39:52	Cell densities	IHC	SLC_0002358	Nissl_6	01449921	Left hemisphere	2021/07/05	Protocol_Sectioning_Cryostat_2014-	JM	50	3	Parasagittal	2021/07/15	Cresyl Violet	SLD_0000699	8	stored into cryoprotectant and at -20°C until mounting
2021/07/19 12:11:12	a952caad-277c-4e9c-86ad-e5b663c12ca5	2021/07/20 14:39:52	Cell densities	IHC	SLC_0002357	Nissl_6	01449921	Left hemisphere	2021/07/05	Protocol_Sectioning_Cryostat_2014-	JM	50	3	Parasagittal	2021/07/15	Cresyl Violet	SLD_0000699	7	stored into cryoprotectant and at -20°C until mounting
2021/07/19 12:11:11	040a7cd9-316c-4651-8335-f647e781956a	2021/07/20 14:39:52	Cell densities	IHC	SLC_0002356	Nissl_6	01449921	Left hemisphere	2021/07/05	Protocol_Sectioning_Cryostat_2014-	JM	50	3	Parasagittal	2021/07/15	Cresyl Violet	SLD_0000699	6	stored into cryoprotectant and at -20°C until mounting
2021/07/19 12:11:11	9f53f8ec-969f-412a-b82d-6c5f0f3d7b48	2021/07/20 14:39:51	Cell densities	IHC	SLC_0002355	Nissl_6	01449921	Left hemisphere	2021/07/05	Protocol_Sectioning_Cryostat_2014-	JM	50	3	Parasagittal	2021/07/15	Cresyl Violet	SLD_0000699	5	stored into cryoprotectant and at -20°C until mounting
2021/07/19 12:11:10	9f212d63-7b15-4698-9038-fbb95abd1317	2021/07/20 14:39:51	Cell densities	IHC	SLC_0002354	Nissl_6	01449921	Left hemisphere	2021/07/05	Protocol_Sectioning_Cryostat_2014-	JM	50	3	Parasagittal	2021/07/15	Cresyl Violet	SLD_0000699	4	stored into cryoprotectant and at -20°C until mounting
2021/07/19 12:11:10	1d405057-5efd-4121-8f05-611d24f7edf3	2021/07/20 14:39:51	Cell densities	IHC	SLC_0002353	Nissl_6	01449921	Left hemisphere	2021/07/05	Protocol_Sectioning_Cryostat_2014-	JM	50	3	Parasagittal	2021/07/15	Cresyl Violet	SLD_0000699	3	stored into cryoprotectant and at -20°C until mounting
2021/07/19 12:11:10	4dd28bc1-d703-4392-801e-03e146319041	2021/07/20 14:39:51	Cell densities	IHC	SLC_0002352	Nissl_6	01449921	Left hemisphere	2021/07/05	Protocol_Sectioning_Cryostat_2014-	JM	50	3	Parasagittal	2021/07/15	Cresyl Violet	SLD_0000699	2	stored into cryoprotectant and at -20°C until mounting
2021/07/19 12:11:09	60227c55-6ace-4f76-a6c1-13c75b6a1755	2021/07/20 14:39:51	Cell densities	IHC	SLC_0002351	Nissl_6	01449921	Left hemisphere	2021/07/05	Protocol_Sectioning_Cryostat_2014-	JM	50	3	Parasagittal	2021/07/15	Cresyl Violet	SLD_0000699	1	stored into cryoprotectant and at -20°C until mounting
2021/07/19 12:11:09	14dbb4e5-db4e-4dff-a2bd-5299eff13626	2021/07/20 14:39:51	Cell densities	IHC	SLC_0002350	Nissl_6	01449921	Left hemisphere	2021/07/05	Protocol_Sectioning_Cryostat_2014-	JM	50	3	Parasagittal	2021/07/15	Cresyl Violet	SLD_0000698	8	stored into cryoprotectant and at -20°C until mounting
2021/07/19 12:11:09	c24352c0-234f-4160-b256-fa9f4602abc7	2021/07/20 14:39:51	Cell densities	IHC	SLC_0002349	Nissl_6	01449921	Left hemisphere	2021/07/05	Protocol_Sectioning_Cryostat_2014-	JM	50	3	Parasagittal	2021/07/15	Cresyl Violet	SLD_0000698	7	stored into cryoprotectant and at -20°C until mounting
2021/07/19 12:11:08	a8a5d6aa-92f3-4884-9f85-c30804acdf62	2021/07/20 14:39:51	Cell densities	IHC	SLC_0002348	Nissl_6	01449921	Left hemisphere	2021/07/05	Protocol_Sectioning_Cryostat_2014-	JM	50	3	Parasagittal	2021/07/15	Cresyl Violet	SLD_0000698	6	stored into cryoprotectant and at -20°C until mounting
2021/07/19 12:11:08	17bb9095-5192-442c-a96d-6a596a672869	2021/07/20 14:39:51	Cell densities	IHC	SLC_0002347	Nissl_6	01449921	Left hemisphere	2021/07/05	Protocol_Sectioning_Cryostat_2014-	JM	50	3	Parasagittal	2021/07/15	Cresyl Violet	SLD_0000698	5	stored into cryoprotectant and at -20°C until mounting
2021/07/19 12:11:08	2e6ba55d-14c9-46c3-9ebb-66cbccf9e7d3	2021/07/20 14:39:51	Cell densities	IHC	SLC_0002346	Nissl_6	01449921	Left hemisphere	2021/07/05	Protocol_Sectioning_Cryostat_2014-	JM	50	3	Parasagittal	2021/07/15	Cresyl Violet	SLD_0000698	4	stored into cryoprotectant and at -20°C until mounting
2021/07/19 12:11:08	10c5adca-1a1d-44d2-80e0-0aed5bd3573d	2021/07/20 14:39:50	Cell densities	IHC	SLC_0002345	Nissl_6	01449921	Left hemisphere	2021/07/05	Protocol_Sectioning_Cryostat_2014-	JM	50	3	Parasagittal	2021/07/15	Cresyl Violet	SLD_0000698	3	stored into cryoprotectant and at -20°C until mounting
2021/07/19 12:11:07	eda633ea-84a4-4b6f-96a4-8246a77e1441	2021/07/20 14:39:50	Cell densities	IHC	SLC_0002344	Nissl_6	01449921	Left hemisphere	2021/07/05	Protocol_Sectioning_Cryostat_2014-	JM	50	3	Parasagittal	2021/07/15	Cresyl Violet	SLD_0000698	2	stored into cryoprotectant and at -20°C until mounting
2021/07/19 12:11:07	4c5c6728-1e3f-4eff-9e8e-232e8bf369c2	2021/07/20 14:39:50	Cell densities	IHC	SLC_0002343	Nissl_6	01449921	Left hemisphere	2021/07/05	Protocol_Sectioning_Cryostat_2014-	JM	50	3	Parasagittal	2021/07/15	Cresyl Violet	SLD_0000698	1	stored into cryoprotectant and at -20°C until mounting
2021/07/19 12:11:07	14162aa7-c758-49a2-8dd4-c17fb2ab72a2	2021/07/20 14:39:50	Cell densities	IHC	SLC_0002342	Nissl_6	01449921	Left hemisphere	2021/07/05	Protocol_Sectioning_Cryostat_2014-	JM	50	3	Parasagittal	2021/07/15	Cresyl Violet	SLD_0000697	12	stored into cryoprotectant and at -20°C until mounting
2021/07/19 12:11:06	859dabf9-88ca-4d15-9430-d32dc019907a	2021/07/20 14:39:50	Cell densities	IHC	SLC_0002341	Nissl_6	01449921	Left hemisphere	2021/07/05	Protocol_Sectioning_Cryostat_2014-	JM	50	3	Parasagittal	2021/07/15	Cresyl Violet	SLD_0000697	11	stored into cryoprotectant and at -20°C until mounting
2021/07/19 12:11:06	a34392a1-d2d7-4978-abd1-68fc97ae6063	2021/07/20 14:39:50	Cell densities	IHC	SLC_0002340	Nissl_6	01449921	Left hemisphere	2021/07/05	Protocol_Sectioning_Cryostat_2014-	JM	50	3	Parasagittal	2021/07/15	Cresyl Violet	SLD_0000697	10	stored into cryoprotectant and at -20°C until mounting
2021/07/19 12:11:06	eb399206-deae-4271-be3b-b3e8af6e0cab	2021/07/20 14:39:50	Cell densities	IHC	SLC_0002339	Nissl_6	01449921	Left hemisphere	2021/07/05	Protocol_Sectioning_Cryostat_2014-	JM	50	3	Parasagittal	2021/07/15	Cresyl Violet	SLD_0000697	9	stored into cryoprotectant and at -20°C until mounting
2021/07/19 12:11:05	0cb55899-5204-4084-a5f0-05f3fd0b5cc6	2021/07/20 14:39:50	Cell densities	IHC	SLC_0002338	Nissl_6	01449921	Left hemisphere	2021/07/05	Protocol_Sectioning_Cryostat_2014-	JM	50	3	Parasagittal	2021/07/15	Cresyl Violet	SLD_0000697	8	stored into cryoprotectant and at -20°C until mounting
2021/07/19 12:11:05	d8625865-3b16-404d-9ea9-ec8b77e809d8	2021/07/20 14:39:50	Cell densities	IHC	SLC_0002337	Nissl_6	01449921	Left hemisphere	2021/07/05	Protocol_Sectioning_Cryostat_2014-	JM	50	3	Parasagittal	2021/07/15	Cresyl Violet	SLD_0000697	7	stored into cryoprotectant and at -20°C until mounting
2021/07/19 12:11:05	3a8f0cd3-6fb5-488b-99c2-80b0893c2409	2021/07/20 14:39:50	Cell densities	IHC	SLC_0002336	Nissl_6	01449921	Left hemisphere	2021/07/05	Protocol_Sectioning_Cryostat_2014-	JM	50	3	Parasagittal	2021/07/15	Cresyl Violet	SLD_0000697	6	stored into cryoprotectant and at -20°C until mounting
2021/07/19 12:11:04	8e53de68-d5f3-4bdd-a848-dd72fe2c3946	2021/07/20 14:39:50	Cell densities	IHC	SLC_0002335	Nissl_6	01449921	Left hemisphere	2021/07/05	Protocol_Sectioning_Cryostat_2014-	JM	50	3	Parasagittal	2021/07/15	Cresyl Violet	SLD_0000697	5	stored into cryoprotectant and at -20°C until mounting
2021/07/19 12:11:04	0b4df261-5d94-4cae-8cad-95800da6118e	2021/07/20 14:39:49	Cell densities	IHC	SLC_0002334	Nissl_6	01449921	Left hemisphere	2021/07/05	Protocol_Sectioning_Cryostat_2014-	JM	50	3	Parasagittal	2021/07/15	Cresyl Violet	SLD_0000697	4	stored into cryoprotectant and at -20°C until mounting
2021/07/19 12:11:04	0443a6c1-dac8-4f17-8832-7b5f976aabb9	2021/07/20 14:39:49	Cell densities	IHC	SLC_0002333	Nissl_6	01449921	Left hemisphere	2021/07/05	Protocol_Sectioning_Cryostat_2014-	JM	50	3	Parasagittal	2021/07/15	Cresyl Violet	SLD_0000697	3	stored into cryoprotectant and at -20°C until mounting
2021/07/19 12:11:04	1c9bee76-2363-440e-a9ca-49a7c04265ef	2021/07/20 14:39:49	Cell densities	IHC	SLC_0002332	Nissl_6	01449921	Left hemisphere	2021/07/05	Protocol_Sectioning_Cryostat_2014-	JM	50	3	Parasagittal	2021/07/15	Cresyl Violet	SLD_0000697	2	stored into cryoprotectant and at -20°C until mounting
2021/07/19 12:11:03	4f641b06-b185-4081-8835-5949383cd657	2021/07/20 14:39:49	Cell densities	IHC	SLC_0002331	Nissl_6	01449921	Left hemisphere	2021/07/05	Protocol_Sectioning_Cryostat_2014-	JM	50	3	Parasagittal	2021/07/15	Cresyl Violet	SLD_0000697	1	stored into cryoprotectant and at -20°C until mounting
2021/07/19 12:11:03	1cbd5298-5eb8-4efc-b99a-ba57b9ee89f4	2021/07/20 14:39:49	Cell densities	IHC	SLC_0002330	Nissl_6	01449921	Left hemisphere	2021/07/05	Protocol_Sectioning_Cryostat_2014-	JM	50	3	Parasagittal	2021/07/15	Cresyl Violet	SLD_0000696	21	stored into cryoprotectant and at -20°C until mounting
2021/07/19 12:11:03	495b0115-69a7-4471-81d0-6c35f8ca3e95	2021/07/20 14:39:49	Cell densities	IHC	SLC_0002329	Nissl_6	01449921	Left hemisphere	2021/07/05	Protocol_Sectioning_Cryostat_2014-	JM	50	3	Parasagittal	2021/07/15	Cresyl Violet	SLD_0000696	20	stored into cryoprotectant and at -20°C until mounting
2021/07/19 12:11:02	bc7ac2de-6783-47c7-92a7-26af887ebd8c	2021/07/20 14:39:49	Cell densities	IHC	SLC_0002328	Nissl_6	01449921	Left hemisphere	2021/07/05	Protocol_Sectioning_Cryostat_2014-	JM	50	3	Parasagittal	2021/07/15	Cresyl Violet	SLD_0000696	19	stored into cryoprotectant and at -20°C until mounting
2021/07/19 12:11:02	fd6c3127-160f-477e-801c-ff2709dd9f87	2021/07/20 14:39:49	Cell densities	IHC	SLC_0002327	Nissl_6	01449921	Left hemisphere	2021/07/05	Protocol_Sectioning_Cryostat_2014-	JM	50	3	Parasagittal	2021/07/15	Cresyl Violet	SLD_0000696	18	stored into cryoprotectant and at -20°C until mounting
2021/07/19 12:11:02	9caecee3-44d3-4530-af7f-02eae1ac6b3a	2021/07/20 14:39:49	Cell densities	IHC	SLC_0002326	Nissl_6	01449921	Left hemisphere	2021/07/05	Protocol_Sectioning_Cryostat_2014-	JM	50	3	Parasagittal	2021/07/15	Cresyl Violet	SLD_0000696	17	stored into cryoprotectant and at -20°C until mounting
2021/07/19 12:11:01	3e7fd259-5fd2-43a9-931c-1f64a127fb0c	2021/07/20 14:39:49	Cell densities	IHC	SLC_0002325	Nissl_6	01449921	Left hemisphere	2021/07/05	Protocol_Sectioning_Cryostat_2014-	JM	50	3	Parasagittal	2021/07/15	Cresyl Violet	SLD_0000696	16	stored into cryoprotectant and at -20°C until mounting
2021/07/19 12:11:01	5cdbd603-821c-454b-adea-0d903058e20d	2021/07/20 14:39:48	Cell densities	IHC	SLC_0002324	Nissl_6	01449921	Left hemisphere	2021/07/05	Protocol_Sectioning_Cryostat_2014-	JM	50	3	Parasagittal	2021/07/15	Cresyl Violet	SLD_0000696	15	stored into cryoprotectant and at -20°C until mounting
2021/07/19 12:11:01	7dece0fd-41af-43cd-9c09-da7b059adef5	2021/07/20 14:39:48	Cell densities	IHC	SLC_0002323	Nissl_6	01449921	Left hemisphere	2021/07/05	Protocol_Sectioning_Cryostat_2014-	JM	50	3	Parasagittal	2021/07/15	Cresyl Violet	SLD_0000696	14	stored into cryoprotectant and at -20°C until mounting
2021/07/19 12:11:01	410e8680-531e-47e7-8bd1-be5334f96eca	2021/07/20 14:39:48	Cell densities	IHC	SLC_0002322	Nissl_6	01449921	Left hemisphere	2021/07/05	Protocol_Sectioning_Cryostat_2014-	JM	50	3	Parasagittal	2021/07/15	Cresyl Violet	SLD_0000696	13	stored into cryoprotectant and at -20°C until mounting
2021/07/19 12:11:00	a020ca97-3a7c-4d0e-9594-71e0fa58d21e	2021/07/20 14:39:48	Cell densities	IHC	SLC_0002321	Nissl_6	01449921	Left hemisphere	2021/07/05	Protocol_Sectioning_Cryostat_2014-	JM	50	3	Parasagittal	2021/07/15	Cresyl Violet	SLD_0000696	12	stored into cryoprotectant and at -20°C until mounting
2021/07/19 12:11:00	18e0c1ed-61c4-42d2-83fd-626e70bea233	2021/07/20 14:39:48	Cell densities	IHC	SLC_0002320	Nissl_6	01449921	Left hemisphere	2021/07/05	Protocol_Sectioning_Cryostat_2014-	JM	50	3	Parasagittal	2021/07/15	Cresyl Violet	SLD_0000696	11	stored into cryoprotectant and at -20°C until mounting
2021/07/19 12:11:00	07df39fa-3ded-4e9a-abe7-79c8816ea6c4	2021/07/20 14:39:48	Cell densities	IHC	SLC_0002319	Nissl_6	01449921	Left hemisphere	2021/07/05	Protocol_Sectioning_Cryostat_2014-	JM	50	3	Parasagittal	2021/07/15	Cresyl Violet	SLD_0000696	10	stored into cryoprotectant and at -20°C until mounting
2021/07/19 12:10:59	6b43cbc2-a5c0-4522-bdcc-e3aa03f52d37	2021/07/20 14:39:48	Cell densities	IHC	SLC_0002318	Nissl_6	01449921	Left hemisphere	2021/07/05	Protocol_Sectioning_Cryostat_2014-	JM	50	3	Parasagittal	2021/07/15	Cresyl Violet	SLD_0000696	9	stored into cryoprotectant and at -20°C until mounting
2021/07/19 12:10:59	07925674-b396-4fd2-8de1-1dcf3ab293fa	2021/07/20 14:39:48	Cell densities	IHC	SLC_0002317	Nissl_6	01449921	Left hemisphere	2021/07/05	Protocol_Sectioning_Cryostat_2014-	JM	50	3	Parasagittal	2021/07/15	Cresyl Violet	SLD_0000696	8	stored into cryoprotectant and at -20°C until mounting
2021/07/19 12:10:59	2fccfd88-9ba0-4122-ac6a-92c95ca1778b	2021/07/20 14:39:48	Cell densities	IHC	SLC_0002316	Nissl_6	01449921	Left hemisphere	2021/07/05	Protocol_Sectioning_Cryostat_2014-	JM	50	3	Parasagittal	2021/07/15	Cresyl Violet	SLD_0000696	7	stored into cryoprotectant and at -20°C until mounting
2021/07/19 12:10:58	d1399e8c-ebb7-4ee3-802f-dd381e3b6437	2021/07/20 14:39:48	Cell densities	IHC	SLC_0002315	Nissl_6	01449921	Left hemisphere	2021/07/05	Protocol_Sectioning_Cryostat_2014-	JM	50	3	Parasagittal	2021/07/15	Cresyl Violet	SLD_0000696	6	stored into cryoprotectant and at -20°C until mounting
2021/07/19 12:10:58	2a368260-21c5-4fd9-8425-6e14f248af50	2021/07/20 14:39:48	Cell densities	IHC	SLC_0002314	Nissl_6	01449921	Left hemisphere	2021/07/05	Protocol_Sectioning_Cryostat_2014-	JM	50	3	Parasagittal	2021/07/15	Cresyl Violet	SLD_0000696	5	stored into cryoprotectant and at -20°C until mounting
2021/07/19 12:10:58	abed0f8b-681c-4952-8236-758c65764627	2021/07/20 14:39:47	Cell densities	IHC	SLC_0002313	Nissl_6	01449921	Left hemisphere	2021/07/05	Protocol_Sectioning_Cryostat_2014-	JM	50	3	Parasagittal	2021/07/15	Cresyl Violet	SLD_0000696	4	stored into cryoprotectant and at -20°C until mounting
2021/07/19 12:10:57	ff8c8212-380f-48cc-8e4b-3a9a5de735b8	2021/07/20 14:39:47	Cell densities	IHC	SLC_0002312	Nissl_6	01449921	Left hemisphere	2021/07/05	Protocol_Sectioning_Cryostat_2014-	JM	50	3	Parasagittal	2021/07/15	Cresyl Violet	SLD_0000696	3	stored into cryoprotectant and at -20°C until mounting
2021/07/19 12:10:57	69c18d64-a003-44d5-a598-d6300c130b55	2021/07/20 14:39:47	Cell densities	IHC	SLC_0002311	Nissl_6	01449921	Left hemisphere	2021/07/05	Protocol_Sectioning_Cryostat_2014-	JM	50	3	Parasagittal	2021/07/15	Cresyl Violet	SLD_0000696	2	stored into cryoprotectant and at -20°C until mounting
2021/07/19 12:10:57	26f1097e-d994-493d-9f86-eb7b94dc4a1b	2021/07/20 14:39:47	Cell densities	IHC	SLC_0002310	Nissl_6	01449921	Left hemisphere	2021/07/05	Protocol_Sectioning_Cryostat_2014-	JM	50	3	Parasagittal	2021/07/15	Cresyl Violet	SLD_0000696	1	stored into cryoprotectant and at -20°C until mounting
2021/07/19 12:04:52	0a732c00-5c08-4b64-91ca-29e12900ce3f	2021/07/20 14:39:47	Cell densities	IHC	SLC_0002309	Nissl_6	01449921	Right hemisphere	2021/07/05	Protocol_Sectioning_Cryostat_2014-	JM	50	3	Parasagittal	2021/07/15	Cresyl Violet	SLD_0000695	2	stored into cryoprotectant and at -20°C until mounting
2021/07/19 12:04:52	07a17105-ce11-464b-880b-a5f6013fe3fe	2021/07/20 14:39:47	Cell densities	IHC	SLC_0002308	Nissl_6	01449921	Right hemisphere	2021/07/05	Protocol_Sectioning_Cryostat_2014-	JM	50	3	Parasagittal	2021/07/15	Cresyl Violet	SLD_0000695	1	stored into cryoprotectant and at -20°C until mounting
2021/07/19 12:04:52	b10a3e42-d21a-4aba-aea7-a06059cfbb2b	2021/07/20 14:39:47	Cell densities	IHC	SLC_0002307	Nissl_6	01449921	Right hemisphere	2021/07/05	Protocol_Sectioning_Cryostat_2014-	JM	50	3	Parasagittal	2021/07/15	Cresyl Violet	SLD_0000694	4	stored into cryoprotectant and at -20°C until mounting
2021/07/19 12:04:51	22f266e8-da90-4f4b-a1ce-274240f075ce	2021/07/20 14:39:47	Cell densities	IHC	SLC_0002306	Nissl_6	01449921	Right hemisphere	2021/07/05	Protocol_Sectioning_Cryostat_2014-	JM	50	3	Parasagittal	2021/07/15	Cresyl Violet	SLD_0000694	3	stored into cryoprotectant and at -20°C until mounting
2021/07/19 12:04:51	05eeee23-6775-4235-b6d8-48f5d7af194e	2021/07/20 14:39:47	Cell densities	IHC	SLC_0002305	Nissl_6	01449921	Right hemisphere	2021/07/05	Protocol_Sectioning_Cryostat_2014-	JM	50	3	Parasagittal	2021/07/15	Cresyl Violet	SLD_0000694	2	stored into cryoprotectant and at -20°C until mounting
2021/07/19 12:04:51	81e9c78d-0966-42ef-8e68-084de684d694	2021/07/20 14:39:47	Cell densities	IHC	SLC_0002304	Nissl_6	01449921	Right hemisphere	2021/07/05	Protocol_Sectioning_Cryostat_2014-	JM	50	3	Parasagittal	2021/07/15	Cresyl Violet	SLD_0000694	1	stored into cryoprotectant and at -20°C until mounting
2021/07/19 12:04:50	f5dd72fb-43c2-434e-8443-1caafb4ddb63	2021/07/20 14:39:46	Cell densities	IHC	SLC_0002303	Nissl_6	01449921	Right hemisphere	2021/07/05	Protocol_Sectioning_Cryostat_2014-	JM	50	3	Parasagittal	2021/07/15	Cresyl Violet	SLD_0000693	4	stored into cryoprotectant and at -20°C until mounting
2021/07/19 12:04:50	ad2be878-89ec-44be-8c1e-561cd0b25a35	2021/07/20 14:39:46	Cell densities	IHC	SLC_0002302	Nissl_6	01449921	Right hemisphere	2021/07/05	Protocol_Sectioning_Cryostat_2014-	JM	50	3	Parasagittal	2021/07/15	Cresyl Violet	SLD_0000693	3	stored into cryoprotectant and at -20°C until mounting
2021/07/19 12:04:50	acd372d1-4b18-4433-93a9-c6aa8a9a02d2	2021/07/20 14:39:46	Cell densities	IHC	SLC_0002301	Nissl_6	01449921	Right hemisphere	2021/07/05	Protocol_Sectioning_Cryostat_2014-	JM	50	3	Parasagittal	2021/07/15	Cresyl Violet	SLD_0000693	2	stored into cryoprotectant and at -20°C until mounting
2021/07/19 12:04:49	124157da-d5cb-488c-ab7e-d61f1df14526	2021/07/20 14:39:46	Cell densities	IHC	SLC_0002300	Nissl_6	01449921	Right hemisphere	2021/07/05	Protocol_Sectioning_Cryostat_2014-	JM	50	3	Parasagittal	2021/07/15	Cresyl Violet	SLD_0000693	1	stored into cryoprotectant and at -20°C until mounting
2021/07/19 12:04:49	c6887dfd-606a-4a21-ac81-6b801c42d3fb	2021/07/20 14:39:46	Cell densities	IHC	SLC_0002299	Nissl_6	01449921	Right hemisphere	2021/07/05	Protocol_Sectioning_Cryostat_2014-	JM	50	3	Parasagittal	2021/07/15	Cresyl Violet	SLD_0000692	4	stored into cryoprotectant and at -20°C until mounting
2021/07/19 12:04:49	4b3693ae-e32b-42ca-99bc-9ef90b68fcad	2021/07/20 14:39:46	Cell densities	IHC	SLC_0002298	Nissl_6	01449921	Right hemisphere	2021/07/05	Protocol_Sectioning_Cryostat_2014-	JM	50	3	Parasagittal	2021/07/15	Cresyl Violet	SLD_0000692	3	stored into cryoprotectant and at -20°C until mounting
2021/07/19 12:04:48	8d0e54e4-78e9-4097-bba8-0520f4e33593	2021/07/20 14:39:46	Cell densities	IHC	SLC_0002297	Nissl_6	01449921	Right hemisphere	2021/07/05	Protocol_Sectioning_Cryostat_2014-	JM	50	3	Parasagittal	2021/07/15	Cresyl Violet	SLD_0000692	2	stored into cryoprotectant and at -20°C until mounting
2021/07/19 12:04:48	bf6472e9-dbdc-4d56-b5f0-e800f11ba1d0	2021/07/20 14:39:46	Cell densities	IHC	SLC_0002296	Nissl_6	01449921	Right hemisphere	2021/07/05	Protocol_Sectioning_Cryostat_2014-	JM	50	3	Parasagittal	2021/07/15	Cresyl Violet	SLD_0000692	1	stored into cryoprotectant and at -20°C until mounting
2021/07/19 12:04:48	7b79c13e-1d6a-4ede-8555-839e8e118a30	2021/07/20 14:39:46	Cell densities	IHC	SLC_0002295	Nissl_6	01449921	Right hemisphere	2021/07/05	Protocol_Sectioning_Cryostat_2014-	JM	50	3	Parasagittal	2021/07/15	Cresyl Violet	SLD_0000691	4	stored into cryoprotectant and at -20°C until mounting
2021/07/19 12:04:47	aaeb2eb1-7eb0-4cfd-bbee-87f09481c71d	2021/07/20 14:39:46	Cell densities	IHC	SLC_0002294	Nissl_6	01449921	Right hemisphere	2021/07/05	Protocol_Sectioning_Cryostat_2014-	JM	50	3	Parasagittal	2021/07/15	Cresyl Violet	SLD_0000691	3	stored into cryoprotectant and at -20°C until mounting
2021/07/19 12:04:47	aa91a00a-66b4-49da-8fee-9edef06f51cf	2021/07/20 14:39:46	Cell densities	IHC	SLC_0002293	Nissl_6	01449921	Right hemisphere	2021/07/05	Protocol_Sectioning_Cryostat_2014-	JM	50	3	Parasagittal	2021/07/15	Cresyl Violet	SLD_0000691	2	stored into cryoprotectant and at -20°C until mounting
2021/07/19 12:04:47	d51fe17e-d9fa-4f02-98ef-bee47ff4b364	2021/07/20 14:39:45	Cell densities	IHC	SLC_0002292	Nissl_6	01449921	Right hemisphere	2021/07/05	Protocol_Sectioning_Cryostat_2014-	JM	50	3	Parasagittal	2021/07/15	Cresyl Violet	SLD_0000691	1	stored into cryoprotectant and at -20°C until mounting
2021/07/19 12:04:46	9fd99057-f565-4b9c-9556-50bad0bbc21a	2021/07/20 14:39:45	Cell densities	IHC	SLC_0002291	Nissl_6	01449921	Right hemisphere	2021/07/05	Protocol_Sectioning_Cryostat_2014-	JM	50	3	Parasagittal	2021/07/15	Cresyl Violet	SLD_0000690	4	stored into cryoprotectant and at -20°C until mounting
2021/07/19 12:04:46	6b8db683-dfc7-4406-bd04-6e14421fbd04	2021/07/20 14:39:45	Cell densities	IHC	SLC_0002290	Nissl_6	01449921	Right hemisphere	2021/07/05	Protocol_Sectioning_Cryostat_2014-	JM	50	3	Parasagittal	2021/07/15	Cresyl Violet	SLD_0000690	3	stored into cryoprotectant and at -20°C until mounting
2021/07/19 12:04:46	caf38cf6-ded4-48c0-a438-a4e7baae0368	2021/07/20 14:39:45	Cell densities	IHC	SLC_0002289	Nissl_6	01449921	Right hemisphere	2021/07/05	Protocol_Sectioning_Cryostat_2014-	JM	50	3	Parasagittal	2021/07/15	Cresyl Violet	SLD_0000690	2	stored into cryoprotectant and at -20°C until mounting
2021/07/19 12:04:45	afa2f065-16a4-4c69-8055-a56ec5dc2bee	2021/07/20 14:39:45	Cell densities	IHC	SLC_0002288	Nissl_6	01449921	Right hemisphere	2021/07/05	Protocol_Sectioning_Cryostat_2014-	JM	50	3	Parasagittal	2021/07/15	Cresyl Violet	SLD_0000690	1	stored into cryoprotectant and at -20°C until mounting
2021/07/19 12:04:45	5c431658-cf43-46d0-bdb4-3d5b6848dcf7	2021/07/20 14:39:45	Cell densities	IHC	SLC_0002287	Nissl_6	01449921	Right hemisphere	2021/07/05	Protocol_Sectioning_Cryostat_2014-	JM	50	3	Parasagittal	2021/07/15	Cresyl Violet	SLD_0000689	4	stored into cryoprotectant and at -20°C until mounting
2021/07/19 12:04:45	39282e4e-02ad-471f-a3e7-61c78ce29d3f	2021/07/20 14:39:45	Cell densities	IHC	SLC_0002286	Nissl_6	01449921	Right hemisphere	2021/07/05	Protocol_Sectioning_Cryostat_2014-	JM	50	3	Parasagittal	2021/07/15	Cresyl Violet	SLD_0000689	3	stored into cryoprotectant and at -20°C until mounting
2021/07/19 12:04:44	0539fbc0-92c2-423f-9b8b-4a391d7cbd16	2021/07/20 14:39:45	Cell densities	IHC	SLC_0002285	Nissl_6	01449921	Right hemisphere	2021/07/05	Protocol_Sectioning_Cryostat_2014-	JM	50	3	Parasagittal	2021/07/15	Cresyl Violet	SLD_0000689	2	stored into cryoprotectant and at -20°C until mounting
2021/07/19 12:04:44	cd051d70-a833-4c5a-a5ea-6e19bc2508d0	2021/07/20 14:39:45	Cell densities	IHC	SLC_0002284	Nissl_6	01449921	Right hemisphere	2021/07/05	Protocol_Sectioning_Cryostat_2014-	JM	50	3	Parasagittal	2021/07/15	Cresyl Violet	SLD_0000689	1	stored into cryoprotectant and at -20°C until mounting
2021/07/19 12:04:44	af68f4da-8b1a-4037-aa6a-43843ead3883	2021/07/20 14:39:45	Cell densities	IHC	SLC_0002283	Nissl_6	01449921	Right hemisphere	2021/07/05	Protocol_Sectioning_Cryostat_2014-	JM	50	3	Parasagittal	2021/07/15	Cresyl Violet	SLD_0000688	4	stored into cryoprotectant and at -20°C until mounting
2021/07/19 12:04:43	3a52bb3e-3301-4729-aae5-4f66ac1e4265	2021/07/20 14:39:45	Cell densities	IHC	SLC_0002282	Nissl_6	01449921	Right hemisphere	2021/07/05	Protocol_Sectioning_Cryostat_2014-	JM	50	3	Parasagittal	2021/07/15	Cresyl Violet	SLD_0000688	3	stored into cryoprotectant and at -20°C until mounting
2021/07/19 12:04:43	1994afaf-97ed-4436-a874-c1cc612ac930	2021/07/20 14:39:45	Cell densities	IHC	SLC_0002281	Nissl_6	01449921	Right hemisphere	2021/07/05	Protocol_Sectioning_Cryostat_2014-	JM	50	3	Parasagittal	2021/07/15	Cresyl Violet	SLD_0000688	2	stored into cryoprotectant and at -20°C until mounting
2021/07/19 12:04:42	4117a520-08d6-4dfe-9b75-86df1a0214c0	2021/07/20 14:39:44	Cell densities	IHC	SLC_0002280	Nissl_6	01449921	Right hemisphere	2021/07/05	Protocol_Sectioning_Cryostat_2014-	JM	50	3	Parasagittal	2021/07/15	Cresyl Violet	SLD_0000688	1	stored into cryoprotectant and at -20°C until mounting
2021/07/19 12:04:42	8cfdfa71-1251-417d-ae9c-b9eb2fe046a6	2021/07/20 14:39:44	Cell densities	IHC	SLC_0002279	Nissl_6	01449921	Right hemisphere	2021/07/05	Protocol_Sectioning_Cryostat_2014-	JM	50	3	Parasagittal	2021/07/15	Cresyl Violet	SLD_0000687	4	stored into cryoprotectant and at -20°C until mounting
2021/07/19 12:04:41	d1d67740-3724-42fe-b904-afb19f43dec9	2021/07/20 14:39:44	Cell densities	IHC	SLC_0002278	Nissl_6	01449921	Right hemisphere	2021/07/05	Protocol_Sectioning_Cryostat_2014-	JM	50	3	Parasagittal	2021/07/15	Cresyl Violet	SLD_0000687	3	stored into cryoprotectant and at -20°C until mounting
2021/07/19 12:04:41	0037a28e-88ce-4267-b030-8e18b3608fcd	2021/07/20 14:39:44	Cell densities	IHC	SLC_0002277	Nissl_6	01449921	Right hemisphere	2021/07/05	Protocol_Sectioning_Cryostat_2014-	JM	50	3	Parasagittal	2021/07/15	Cresyl Violet	SLD_0000687	2	stored into cryoprotectant and at -20°C until mounting
2021/07/19 12:04:41	1201ea75-c0c5-4fe6-aab8-f6216ccf9b5f	2021/07/20 14:39:44	Cell densities	IHC	SLC_0002276	Nissl_6	01449921	Right hemisphere	2021/07/05	Protocol_Sectioning_Cryostat_2014-	JM	50	3	Parasagittal	2021/07/15	Cresyl Violet	SLD_0000687	1	stored into cryoprotectant and at -20°C until mounting
2021/07/19 12:04:40	b24ea141-f670-415c-92f9-1f7d595d65b9	2021/07/20 14:39:44	Cell densities	IHC	SLC_0002275	Nissl_6	01449921	Right hemisphere	2021/07/05	Protocol_Sectioning_Cryostat_2014-	JM	50	3	Parasagittal	2021/07/15	Cresyl Violet	SLD_0000686	4	stored into cryoprotectant and at -20°C until mounting
2021/07/19 12:04:40	869aec4d-b08c-4a70-b3c8-05d19b64f503	2021/07/20 14:39:44	Cell densities	IHC	SLC_0002274	Nissl_6	01449921	Right hemisphere	2021/07/05	Protocol_Sectioning_Cryostat_2014-	JM	50	3	Parasagittal	2021/07/15	Cresyl Violet	SLD_0000686	3	stored into cryoprotectant and at -20°C until mounting
2021/07/19 12:04:40	c51668b2-3d4e-409d-bb72-ece79fa0334c	2021/07/20 14:39:44	Cell densities	IHC	SLC_0002273	Nissl_6	01449921	Right hemisphere	2021/07/05	Protocol_Sectioning_Cryostat_2014-	JM	50	3	Parasagittal	2021/07/15	Cresyl Violet	SLD_0000686	2	stored into cryoprotectant and at -20°C until mounting
2021/07/19 12:04:39	5f647250-2f59-4ae6-ad10-39c124380a41	2021/07/20 14:39:44	Cell densities	IHC	SLC_0002272	Nissl_6	01449921	Right hemisphere	2021/07/05	Protocol_Sectioning_Cryostat_2014-	JM	50	3	Parasagittal	2021/07/15	Cresyl Violet	SLD_0000686	1	stored into cryoprotectant and at -20°C until mounting
2021/07/19 12:04:38	fe79989c-e543-49e8-bd25-e605c07e46f8	2021/07/20 14:39:44	Cell densities	IHC	SLC_0002271	Nissl_6	01449921	Right hemisphere	2021/07/05	Protocol_Sectioning_Cryostat_2014-	JM	50	3	Parasagittal	2021/07/15	Cresyl Violet	SLD_0000685	4	stored into cryoprotectant and at -20°C until mounting
2021/07/19 12:04:38	5b937490-5013-477f-aea6-ff9f86465921	2021/07/20 14:39:44	Cell densities	IHC	SLC_0002270	Nissl_6	01449921	Right hemisphere	2021/07/05	Protocol_Sectioning_Cryostat_2014-	JM	50	3	Parasagittal	2021/07/15	Cresyl Violet	SLD_0000685	3	stored into cryoprotectant and at -20°C until mounting
2021/07/19 12:04:38	baa8fcdd-9234-4b12-8dfb-68e8b779763a	2021/07/20 14:39:43	Cell densities	IHC	SLC_0002269	Nissl_6	01449921	Right hemisphere	2021/07/05	Protocol_Sectioning_Cryostat_2014-	JM	50	3	Parasagittal	2021/07/15	Cresyl Violet	SLD_0000685	2	stored into cryoprotectant and at -20°C until mounting
2021/07/19 12:04:37	b37cf282-b9f0-4801-a241-10fa6af3ff2e	2021/07/20 14:39:43	Cell densities	IHC	SLC_0002268	Nissl_6	01449921	Right hemisphere	2021/07/05	Protocol_Sectioning_Cryostat_2014-	JM	50	3	Parasagittal	2021/07/15	Cresyl Violet	SLD_0000685	1	stored into cryoprotectant and at -20°C until mounting
2021/07/19 12:04:37	5eb52f7a-eef0-415b-a96b-63996ccf7b54	2021/07/20 14:39:43	Cell densities	IHC	SLC_0002267	Nissl_6	01449921	Right hemisphere	2021/07/05	Protocol_Sectioning_Cryostat_2014-	JM	50	3	Parasagittal	2021/07/15	Cresyl Violet	SLD_0000684	4	stored into cryoprotectant and at -20°C until mounting
2021/07/19 12:04:37	31b92f24-8236-479d-ad99-e917ba5a59a7	2021/07/20 14:39:43	Cell densities	IHC	SLC_0002266	Nissl_6	01449921	Right hemisphere	2021/07/05	Protocol_Sectioning_Cryostat_2014-	JM	50	3	Parasagittal	2021/07/15	Cresyl Violet	SLD_0000684	3	stored into cryoprotectant and at -20°C until mounting
2021/07/19 12:04:36	028aafd5-174a-4b21-af1d-4d6c3a4e4d50	2021/07/20 14:39:43	Cell densities	IHC	SLC_0002265	Nissl_6	01449921	Right hemisphere	2021/07/05	Protocol_Sectioning_Cryostat_2014-	JM	50	3	Parasagittal	2021/07/15	Cresyl Violet	SLD_0000684	2	stored into cryoprotectant and at -20°C until mounting
2021/07/19 12:04:36	a5ca85db-67f4-49b9-82c5-979ad4c279d1	2021/07/20 14:39:43	Cell densities	IHC	SLC_0002264	Nissl_6	01449921	Right hemisphere	2021/07/05	Protocol_Sectioning_Cryostat_2014-	JM	50	3	Parasagittal	2021/07/15	Cresyl Violet	SLD_0000684	1	stored into cryoprotectant and at -20°C until mounting
2021/07/19 12:04:36	20c3c9d0-a6f5-4a81-97aa-9edd01ae53c2	2021/07/20 14:39:43	Cell densities	IHC	SLC_0002263	Nissl_6	01449921	Right hemisphere	2021/07/05	Protocol_Sectioning_Cryostat_2014-	JM	50	3	Parasagittal	2021/07/15	Cresyl Violet	SLD_0000683	6	stored into cryoprotectant and at -20°C until mounting
2021/07/19 12:04:35	f19b116b-703f-43b0-b503-8c79639a1261	2021/07/20 14:39:43	Cell densities	IHC	SLC_0002262	Nissl_6	01449921	Right hemisphere	2021/07/05	Protocol_Sectioning_Cryostat_2014-	JM	50	3	Parasagittal	2021/07/15	Cresyl Violet	SLD_0000683	5	stored into cryoprotectant and at -20°C until mounting
2021/07/19 12:04:35	79cd41fd-25ee-40d0-bc6b-7ddba2f2b88d	2021/07/20 14:39:43	Cell densities	IHC	SLC_0002261	Nissl_6	01449921	Right hemisphere	2021/07/05	Protocol_Sectioning_Cryostat_2014-	JM	50	3	Parasagittal	2021/07/15	Cresyl Violet	SLD_0000683	4	stored into cryoprotectant and at -20°C until mounting
2021/07/19 12:04:35	24e417d5-8022-4680-ab2e-fc7e93eed84a	2021/07/20 14:39:43	Cell densities	IHC	SLC_0002260	Nissl_6	01449921	Right hemisphere	2021/07/05	Protocol_Sectioning_Cryostat_2014-	JM	50	3	Parasagittal	2021/07/15	Cresyl Violet	SLD_0000683	3	stored into cryoprotectant and at -20°C until mounting
2021/07/19 12:04:35	7466497b-fa83-4315-87cf-ede052b05a1f	2021/07/20 14:39:43	Cell densities	IHC	SLC_0002259	Nissl_6	01449921	Right hemisphere	2021/07/05	Protocol_Sectioning_Cryostat_2014-	JM	50	3	Parasagittal	2021/07/15	Cresyl Violet	SLD_0000683	2	stored into cryoprotectant and at -20°C until mounting
2021/07/19 12:04:34	335908e2-cb58-4be7-a407-750b00a9bd40	2021/07/20 14:39:42	Cell densities	IHC	SLC_0002258	Nissl_6	01449921	Right hemisphere	2021/07/05	Protocol_Sectioning_Cryostat_2014-	JM	50	3	Parasagittal	2021/07/15	Cresyl Violet	SLD_0000683	1	stored into cryoprotectant and at -20°C until mounting
2021/07/19 12:04:34	984f90ea-93ef-4316-a452-62f04f2a4c66	2021/07/20 14:39:42	Cell densities	IHC	SLC_0002257	Nissl_6	01449921	Right hemisphere	2021/07/05	Protocol_Sectioning_Cryostat_2014-	JM	50	3	Parasagittal	2021/07/15	Cresyl Violet	SLD_0000682	6	stored into cryoprotectant and at -20°C until mounting
2021/07/19 12:04:34	f67b80ca-9825-49f4-99c4-aa93bb5e0e24	2021/07/20 14:39:42	Cell densities	IHC	SLC_0002256	Nissl_6	01449921	Right hemisphere	2021/07/05	Protocol_Sectioning_Cryostat_2014-	JM	50	3	Parasagittal	2021/07/15	Cresyl Violet	SLD_0000682	5	stored into cryoprotectant and at -20°C until mounting
2021/07/19 12:04:33	e41d7c41-36f5-459b-bb0e-0e730a5da73d	2021/07/20 14:39:42	Cell densities	IHC	SLC_0002255	Nissl_6	01449921	Right hemisphere	2021/07/05	Protocol_Sectioning_Cryostat_2014-	JM	50	3	Parasagittal	2021/07/15	Cresyl Violet	SLD_0000682	4	stored into cryoprotectant and at -20°C until mounting
2021/07/19 12:04:33	13040ee9-9d15-4c22-a578-68bd2bed7b4f	2021/07/20 14:39:42	Cell densities	IHC	SLC_0002254	Nissl_6	01449921	Right hemisphere	2021/07/05	Protocol_Sectioning_Cryostat_2014-	JM	50	3	Parasagittal	2021/07/15	Cresyl Violet	SLD_0000682	3	stored into cryoprotectant and at -20°C until mounting
2021/07/19 12:04:33	74744971-d8d2-4d75-8038-5c088a2172ba	2021/07/20 14:39:42	Cell densities	IHC	SLC_0002253	Nissl_6	01449921	Right hemisphere	2021/07/05	Protocol_Sectioning_Cryostat_2014-	JM	50	3	Parasagittal	2021/07/15	Cresyl Violet	SLD_0000682	2	stored into cryoprotectant and at -20°C until mounting
2021/07/19 12:04:32	3d5266f1-af93-4c80-85b1-a005648c2fa8	2021/07/20 14:39:42	Cell densities	IHC	SLC_0002252	Nissl_6	01449921	Right hemisphere	2021/07/05	Protocol_Sectioning_Cryostat_2014-	JM	50	3	Parasagittal	2021/07/15	Cresyl Violet	SLD_0000682	1	stored into cryoprotectant and at -20°C until mounting
2021/07/19 12:04:32	b63bb8f1-3f2c-49f8-93e5-f7e9f990aab9	2021/07/20 14:39:42	Cell densities	IHC	SLC_0002251	Nissl_6	01449921	Right hemisphere	2021/07/05	Protocol_Sectioning_Cryostat_2014-	JM	50	3	Parasagittal	2021/07/15	Cresyl Violet	SLD_0000681	6	stored into cryoprotectant and at -20°C until mounting
2021/07/19 12:04:32	7a9d4937-e304-4ffa-bc44-a6118398f9a0	2021/07/20 14:39:42	Cell densities	IHC	SLC_0002250	Nissl_6	01449921	Right hemisphere	2021/07/05	Protocol_Sectioning_Cryostat_2014-	JM	50	3	Parasagittal	2021/07/15	Cresyl Violet	SLD_0000681	5	stored into cryoprotectant and at -20°C until mounting
2021/07/19 12:04:31	99a22cc4-57a6-454e-808a-579167ea1822	2021/07/20 14:39:42	Cell densities	IHC	SLC_0002249	Nissl_6	01449921	Right hemisphere	2021/07/05	Protocol_Sectioning_Cryostat_2014-	JM	50	3	Parasagittal	2021/07/15	Cresyl Violet	SLD_0000681	4	stored into cryoprotectant and at -20°C until mounting
2021/07/19 12:04:31	959ec037-66c9-41f8-9be2-bacf411ab5dd	2021/07/20 14:39:42	Cell densities	IHC	SLC_0002248	Nissl_6	01449921	Right hemisphere	2021/07/05	Protocol_Sectioning_Cryostat_2014-	JM	50	3	Parasagittal	2021/07/15	Cresyl Violet	SLD_0000681	3	stored into cryoprotectant and at -20°C until mounting
2021/07/19 12:04:31	316ab9d2-7f7f-40dc-9bdd-40c814dd4792	2021/07/20 14:39:42	Cell densities	IHC	SLC_0002247	Nissl_6	01449921	Right hemisphere	2021/07/05	Protocol_Sectioning_Cryostat_2014-	JM	50	3	Parasagittal	2021/07/15	Cresyl Violet	SLD_0000681	2	stored into cryoprotectant and at -20°C until mounting
2021/07/19 12:04:30	060db58d-132a-4ba3-bbec-9b46070aa9a7	2021/07/20 14:39:41	Cell densities	IHC	SLC_0002246	Nissl_6	01449921	Right hemisphere	2021/07/05	Protocol_Sectioning_Cryostat_2014-	JM	50	3	Parasagittal	2021/07/15	Cresyl Violet	SLD_0000681	1	stored into cryoprotectant and at -20°C until mounting
2021/07/19 12:04:30	a6b32e34-a588-41db-bdec-e39ca2892c96	2021/07/20 14:39:41	Cell densities	IHC	SLC_0002245	Nissl_6	01449921	Right hemisphere	2021/07/05	Protocol_Sectioning_Cryostat_2014-	JM	50	3	Parasagittal	2021/07/15	Cresyl Violet	SLD_0000680	6	stored into cryoprotectant and at -20°C until mounting
2021/07/19 12:04:30	2e924e00-9d1e-48fb-9d2a-031f3289100d	2021/07/20 14:39:41	Cell densities	IHC	SLC_0002244	Nissl_6	01449921	Right hemisphere	2021/07/05	Protocol_Sectioning_Cryostat_2014-	JM	50	3	Parasagittal	2021/07/15	Cresyl Violet	SLD_0000680	5	stored into cryoprotectant and at -20°C until mounting
2021/07/19 12:04:30	b2152f64-4f9f-48d2-9ce9-6dae1017d40c	2021/07/20 14:39:41	Cell densities	IHC	SLC_0002243	Nissl_6	01449921	Right hemisphere	2021/07/05	Protocol_Sectioning_Cryostat_2014-	JM	50	3	Parasagittal	2021/07/15	Cresyl Violet	SLD_0000680	4	stored into cryoprotectant and at -20°C until mounting
2021/07/19 12:04:29	ba8a1561-39d9-49ca-addc-9cf50c11b196	2021/07/20 14:39:41	Cell densities	IHC	SLC_0002242	Nissl_6	01449921	Right hemisphere	2021/07/05	Protocol_Sectioning_Cryostat_2014-	JM	50	3	Parasagittal	2021/07/15	Cresyl Violet	SLD_0000680	3	stored into cryoprotectant and at -20°C until mounting
2021/07/19 12:04:29	639a90eb-bf14-4394-bb8a-1fc93670af74	2021/07/20 14:39:41	Cell densities	IHC	SLC_0002241	Nissl_6	01449921	Right hemisphere	2021/07/05	Protocol_Sectioning_Cryostat_2014-	JM	50	3	Parasagittal	2021/07/15	Cresyl Violet	SLD_0000680	2	stored into cryoprotectant and at -20°C until mounting
2021/07/19 12:04:29	693f4cf8-9769-4f33-8b19-735952bff974	2021/07/20 14:39:41	Cell densities	IHC	SLC_0002240	Nissl_6	01449921	Right hemisphere	2021/07/05	Protocol_Sectioning_Cryostat_2014-	JM	50	3	Parasagittal	2021/07/15	Cresyl Violet	SLD_0000680	1	stored into cryoprotectant and at -20°C until mounting
2021/07/19 12:04:28	fddb917a-4e53-4153-a654-c945d845a468	2021/07/20 14:39:41	Cell densities	IHC	SLC_0002239	Nissl_6	01449921	Right hemisphere	2021/07/05	Protocol_Sectioning_Cryostat_2014-	JM	50	3	Parasagittal	2021/07/15	Cresyl Violet	SLD_0000679	6	stored into cryoprotectant and at -20°C until mounting
2021/07/19 12:04:28	da0f1882-37c5-4fc9-a739-bdbe32a52bca	2021/07/20 14:39:41	Cell densities	IHC	SLC_0002238	Nissl_6	01449921	Right hemisphere	2021/07/05	Protocol_Sectioning_Cryostat_2014-	JM	50	3	Parasagittal	2021/07/15	Cresyl Violet	SLD_0000679	5	stored into cryoprotectant and at -20°C until mounting
2021/07/19 12:04:28	c678c346-4cd5-428a-a8e2-ffc0fdd62ade	2021/07/20 14:39:41	Cell densities	IHC	SLC_0002237	Nissl_6	01449921	Right hemisphere	2021/07/05	Protocol_Sectioning_Cryostat_2014-	JM	50	3	Parasagittal	2021/07/15	Cresyl Violet	SLD_0000679	4	stored into cryoprotectant and at -20°C until mounting
2021/07/19 12:04:27	258dc697-b410-4664-918c-f07178dff4b6	2021/07/20 14:39:41	Cell densities	IHC	SLC_0002236	Nissl_6	01449921	Right hemisphere	2021/07/05	Protocol_Sectioning_Cryostat_2014-	JM	50	3	Parasagittal	2021/07/15	Cresyl Violet	SLD_0000679	3	stored into cryoprotectant and at -20°C until mounting
2021/07/19 12:04:27	dc96486e-cf99-46a6-ad2d-9444a84638b4	2021/07/20 14:39:41	Cell densities	IHC	SLC_0002235	Nissl_6	01449921	Right hemisphere	2021/07/05	Protocol_Sectioning_Cryostat_2014-	JM	50	3	Parasagittal	2021/07/15	Cresyl Violet	SLD_0000679	2	stored into cryoprotectant and at -20°C until mounting
2021/07/19 12:04:27	ec880d2b-11ac-4e2a-b48d-9a9d78b55286	2021/07/20 14:39:41	Cell densities	IHC	SLC_0002234	Nissl_6	01449921	Right hemisphere	2021/07/05	Protocol_Sectioning_Cryostat_2014-	JM	50	3	Parasagittal	2021/07/15	Cresyl Violet	SLD_0000679	1	stored into cryoprotectant and at -20°C until mounting
2021/07/19 12:04:27	cf89aac6-172a-426e-b0cc-b420c61dbda5	2021/07/20 14:39:40	Cell densities	IHC	SLC_0002233	Nissl_6	01449921	Right hemisphere	2021/07/05	Protocol_Sectioning_Cryostat_2014-	JM	50	3	Parasagittal	2021/07/15	Cresyl Violet	SLD_0000678	6	stored into cryoprotectant and at -20°C until mounting
2021/07/19 12:04:26	fb5bcd55-63c5-4ddd-ab61-56879a5704b2	2021/07/20 14:39:40	Cell densities	IHC	SLC_0002232	Nissl_6	01449921	Right hemisphere	2021/07/05	Protocol_Sectioning_Cryostat_2014-	JM	50	3	Parasagittal	2021/07/15	Cresyl Violet	SLD_0000678	5	stored into cryoprotectant and at -20°C until mounting
2021/07/19 12:04:26	bcb84ea6-363c-4eba-a970-2f60c3072517	2021/07/20 14:39:40	Cell densities	IHC	SLC_0002231	Nissl_6	01449921	Right hemisphere	2021/07/05	Protocol_Sectioning_Cryostat_2014-	JM	50	3	Parasagittal	2021/07/15	Cresyl Violet	SLD_0000678	4	stored into cryoprotectant and at -20°C until mounting
2021/07/19 12:04:26	6e28fe59-2142-49c7-97a3-8054dd0096eb	2021/07/20 14:39:40	Cell densities	IHC	SLC_0002230	Nissl_6	01449921	Right hemisphere	2021/07/05	Protocol_Sectioning_Cryostat_2014-	JM	50	3	Parasagittal	2021/07/15	Cresyl Violet	SLD_0000678	3	stored into cryoprotectant and at -20°C until mounting
2021/07/19 12:04:25	0b5568ad-162a-4182-a4ef-754417538e24	2021/07/20 14:39:40	Cell densities	IHC	SLC_0002229	Nissl_6	01449921	Right hemisphere	2021/07/05	Protocol_Sectioning_Cryostat_2014-	JM	50	3	Parasagittal	2021/07/15	Cresyl Violet	SLD_0000678	2	stored into cryoprotectant and at -20°C until mounting
2021/07/19 12:04:25	8842c639-2fa6-47d3-a189-1e2f0ff606ff	2021/07/20 14:39:40	Cell densities	IHC	SLC_0002228	Nissl_6	01449921	Right hemisphere	2021/07/05	Protocol_Sectioning_Cryostat_2014-	JM	50	3	Parasagittal	2021/07/15	Cresyl Violet	SLD_0000678	1	stored into cryoprotectant and at -20°C until mounting
2021/07/19 12:04:25	9a24918c-89b5-496b-87cd-05044897865e	2021/07/20 14:39:40	Cell densities	IHC	SLC_0002227	Nissl_6	01449921	Right hemisphere	2021/07/05	Protocol_Sectioning_Cryostat_2014-	JM	50	3	Parasagittal	2021/07/15	Cresyl Violet	SLD_0000677	6	stored into cryoprotectant and at -20°C until mounting
2021/07/19 12:04:24	3bc06f10-8555-4f27-abd1-f667d5f13ee4	2021/07/20 14:39:40	Cell densities	IHC	SLC_0002226	Nissl_6	01449921	Right hemisphere	2021/07/05	Protocol_Sectioning_Cryostat_2014-	JM	50	3	Parasagittal	2021/07/15	Cresyl Violet	SLD_0000677	5	stored into cryoprotectant and at -20°C until mounting
2021/07/19 12:04:24	ad116258-18f4-48fd-bddf-1104e1283fd2	2021/07/20 14:39:40	Cell densities	IHC	SLC_0002225	Nissl_6	01449921	Right hemisphere	2021/07/05	Protocol_Sectioning_Cryostat_2014-	JM	50	3	Parasagittal	2021/07/15	Cresyl Violet	SLD_0000677	4	stored into cryoprotectant and at -20°C until mounting
2021/07/19 12:04:24	798efbd1-f7ab-467f-b640-c8986cc6a25a	2021/07/20 14:39:40	Cell densities	IHC	SLC_0002224	Nissl_6	01449921	Right hemisphere	2021/07/05	Protocol_Sectioning_Cryostat_2014-	JM	50	3	Parasagittal	2021/07/15	Cresyl Violet	SLD_0000677	3	stored into cryoprotectant and at -20°C until mounting
2021/07/19 12:04:23	2df38fc7-2f82-40ed-8210-6e04ae953486	2021/07/20 14:39:40	Cell densities	IHC	SLC_0002223	Nissl_6	01449921	Right hemisphere	2021/07/05	Protocol_Sectioning_Cryostat_2014-	JM	50	3	Parasagittal	2021/07/15	Cresyl Violet	SLD_0000677	2	stored into cryoprotectant and at -20°C until mounting
2021/07/19 12:04:23	161acf5b-8470-4542-875e-d036221c91fb	2021/07/20 14:39:40	Cell densities	IHC	SLC_0002222	Nissl_6	01449921	Right hemisphere	2021/07/05	Protocol_Sectioning_Cryostat_2014-	JM	50	3	Parasagittal	2021/07/15	Cresyl Violet	SLD_0000677	1	stored into cryoprotectant and at -20°C until mounting
2021/07/19 12:04:23	e10d382e-cd78-41b6-b5df-0022bf963a37	2021/07/20 14:39:39	Cell densities	IHC	SLC_0002221	Nissl_6	01449921	Right hemisphere	2021/07/05	Protocol_Sectioning_Cryostat_2014-	JM	50	3	Parasagittal	2021/07/15	Cresyl Violet	SLD_0000676	6	stored into cryoprotectant and at -20°C until mounting
2021/07/19 12:04:23	6ee957e5-3fc4-4f4c-bad5-1e6a60af7640	2021/07/20 14:39:39	Cell densities	IHC	SLC_0002220	Nissl_6	01449921	Right hemisphere	2021/07/05	Protocol_Sectioning_Cryostat_2014-	JM	50	3	Parasagittal	2021/07/15	Cresyl Violet	SLD_0000676	5	stored into cryoprotectant and at -20°C until mounting
2021/07/19 12:04:22	f31f4462-a7bb-41fa-a65e-3ef002fb2870	2021/07/20 14:39:39	Cell densities	IHC	SLC_0002219	Nissl_6	01449921	Right hemisphere	2021/07/05	Protocol_Sectioning_Cryostat_2014-	JM	50	3	Parasagittal	2021/07/15	Cresyl Violet	SLD_0000676	4	stored into cryoprotectant and at -20°C until mounting
2021/07/19 12:04:22	8f581224-5419-4a61-aa30-c75b15291608	2021/07/20 14:39:39	Cell densities	IHC	SLC_0002218	Nissl_6	01449921	Right hemisphere	2021/07/05	Protocol_Sectioning_Cryostat_2014-	JM	50	3	Parasagittal	2021/07/15	Cresyl Violet	SLD_0000676	3	stored into cryoprotectant and at -20°C until mounting
2021/07/19 12:04:22	e6588278-abfd-446a-ab9a-444595313ef1	2021/07/20 14:39:39	Cell densities	IHC	SLC_0002217	Nissl_6	01449921	Right hemisphere	2021/07/05	Protocol_Sectioning_Cryostat_2014-	JM	50	3	Parasagittal	2021/07/15	Cresyl Violet	SLD_0000676	2	stored into cryoprotectant and at -20°C until mounting
2021/07/19 12:04:21	241109f6-8d75-41e0-ac5d-5a50c936a269	2021/07/20 14:39:39	Cell densities	IHC	SLC_0002216	Nissl_6	01449921	Right hemisphere	2021/07/05	Protocol_Sectioning_Cryostat_2014-	JM	50	3	Parasagittal	2021/07/15	Cresyl Violet	SLD_0000676	1	stored into cryoprotectant and at -20°C until mounting
2021/07/19 12:04:21	1fa22dd8-2675-449e-a4ae-de0873eef4d9	2021/07/20 14:39:39	Cell densities	IHC	SLC_0002215	Nissl_6	01449921	Right hemisphere	2021/07/05	Protocol_Sectioning_Cryostat_2014-	JM	50	3	Parasagittal	2021/07/15	Cresyl Violet	SLD_0000675	6	stored into cryoprotectant and at -20°C until mounting
2021/07/19 12:04:21	71b09bbb-5f92-4a90-b8b8-e94384fb9f69	2021/07/20 14:39:39	Cell densities	IHC	SLC_0002214	Nissl_6	01449921	Right hemisphere	2021/07/05	Protocol_Sectioning_Cryostat_2014-	JM	50	3	Parasagittal	2021/07/15	Cresyl Violet	SLD_0000675	5	stored into cryoprotectant and at -20°C until mounting
2021/07/19 12:04:20	5e9e55d0-933b-4982-a5a5-8c29c046988e	2021/07/20 14:39:39	Cell densities	IHC	SLC_0002213	Nissl_6	01449921	Right hemisphere	2021/07/05	Protocol_Sectioning_Cryostat_2014-	JM	50	3	Parasagittal	2021/07/15	Cresyl Violet	SLD_0000675	4	stored into cryoprotectant and at -20°C until mounting
2021/07/19 12:04:20	2fb65416-514a-42d6-953b-bd93c6f02d7d	2021/07/20 14:39:39	Cell densities	IHC	SLC_0002212	Nissl_6	01449921	Right hemisphere	2021/07/05	Protocol_Sectioning_Cryostat_2014-	JM	50	3	Parasagittal	2021/07/15	Cresyl Violet	SLD_0000675	3	stored into cryoprotectant and at -20°C until mounting
2021/07/19 12:04:20	63375f0d-73b2-4d42-bdd8-5da53f917252	2021/07/20 14:39:39	Cell densities	IHC	SLC_0002211	Nissl_6	01449921	Right hemisphere	2021/07/05	Protocol_Sectioning_Cryostat_2014-	JM	50	3	Parasagittal	2021/07/15	Cresyl Violet	SLD_0000675	2	stored into cryoprotectant and at -20°C until mounting
2021/07/19 12:04:19	84fcc14e-2d88-4e0e-8877-e891666a45a3	2021/07/20 14:39:39	Cell densities	IHC	SLC_0002210	Nissl_6	01449921	Right hemisphere	2021/07/05	Protocol_Sectioning_Cryostat_2014-	JM	50	3	Parasagittal	2021/07/15	Cresyl Violet	SLD_0000675	1	stored into cryoprotectant and at -20°C until mounting
2021/07/19 12:04:19	7062645d-6226-430b-ab12-32335a7d17e5	2021/07/20 14:39:39	Cell densities	IHC	SLC_0002209	Nissl_6	01449921	Right hemisphere	2021/07/05	Protocol_Sectioning_Cryostat_2014-	JM	50	3	Parasagittal	2021/07/15	Cresyl Violet	SLD_0000674	6	stored into cryoprotectant and at -20°C until mounting
2021/07/19 12:04:19	22cf9a9d-b297-48d3-a4d8-9852e999067f	2021/07/20 14:39:38	Cell densities	IHC	SLC_0002208	Nissl_6	01449921	Right hemisphere	2021/07/05	Protocol_Sectioning_Cryostat_2014-	JM	50	3	Parasagittal	2021/07/15	Cresyl Violet	SLD_0000674	5	stored into cryoprotectant and at -20°C until mounting
2021/07/19 12:04:19	b460f888-dbb6-4303-ac97-14bd289d8a32	2021/07/20 14:39:38	Cell densities	IHC	SLC_0002207	Nissl_6	01449921	Right hemisphere	2021/07/05	Protocol_Sectioning_Cryostat_2014-	JM	50	3	Parasagittal	2021/07/15	Cresyl Violet	SLD_0000674	4	stored into cryoprotectant and at -20°C until mounting
2021/07/19 12:04:18	2ed5417d-62a7-4540-b7a5-74476cb8ccfb	2021/07/20 14:39:38	Cell densities	IHC	SLC_0002206	Nissl_6	01449921	Right hemisphere	2021/07/05	Protocol_Sectioning_Cryostat_2014-	JM	50	3	Parasagittal	2021/07/15	Cresyl Violet	SLD_0000674	3	stored into cryoprotectant and at -20°C until mounting
2021/07/19 12:04:18	94b48a9c-2d7c-4b9a-83eb-cf2918340529	2021/07/20 14:39:38	Cell densities	IHC	SLC_0002205	Nissl_6	01449921	Right hemisphere	2021/07/05	Protocol_Sectioning_Cryostat_2014-	JM	50	3	Parasagittal	2021/07/15	Cresyl Violet	SLD_0000674	2	stored into cryoprotectant and at -20°C until mounting
2021/07/19 12:04:18	efbe5fbf-9721-4b1c-8578-a7e4b0c9e472	2021/07/20 14:39:38	Cell densities	IHC	SLC_0002204	Nissl_6	01449921	Right hemisphere	2021/07/05	Protocol_Sectioning_Cryostat_2014-	JM	50	3	Parasagittal	2021/07/15	Cresyl Violet	SLD_0000674	1	stored into cryoprotectant and at -20°C until mounting
2021/07/19 12:04:17	0ec068da-1556-47e4-957b-49f3688e081d	2021/07/20 14:39:38	Cell densities	IHC	SLC_0002203	Nissl_6	01449921	Right hemisphere	2021/07/05	Protocol_Sectioning_Cryostat_2014-	JM	50	3	Parasagittal	2021/07/15	Cresyl Violet	SLD_0000673	8	stored into cryoprotectant and at -20°C until mounting
2021/07/19 12:04:17	8345442f-4c86-4f61-a53f-93a1b44cc902	2021/07/20 14:39:38	Cell densities	IHC	SLC_0002202	Nissl_6	01449921	Right hemisphere	2021/07/05	Protocol_Sectioning_Cryostat_2014-	JM	50	3	Parasagittal	2021/07/15	Cresyl Violet	SLD_0000673	7	stored into cryoprotectant and at -20°C until mounting
2021/07/19 12:04:17	76ce5b3a-e673-4606-b295-52ffd27d9c86	2021/07/20 14:39:38	Cell densities	IHC	SLC_0002201	Nissl_6	01449921	Right hemisphere	2021/07/05	Protocol_Sectioning_Cryostat_2014-	JM	50	3	Parasagittal	2021/07/15	Cresyl Violet	SLD_0000673	6	stored into cryoprotectant and at -20°C until mounting
2021/07/19 12:04:16	d8b52be5-baa3-4ad8-a352-24ecd4988c49	2021/07/20 14:39:38	Cell densities	IHC	SLC_0002200	Nissl_6	01449921	Right hemisphere	2021/07/05	Protocol_Sectioning_Cryostat_2014-	JM	50	3	Parasagittal	2021/07/15	Cresyl Violet	SLD_0000673	5	stored into cryoprotectant and at -20°C until mounting
2021/07/19 12:04:16	9531af4e-8e55-41f5-9d67-2663b81f3fc7	2021/07/20 14:39:38	Cell densities	IHC	SLC_0002199	Nissl_6	01449921	Right hemisphere	2021/07/05	Protocol_Sectioning_Cryostat_2014-	JM	50	3	Parasagittal	2021/07/15	Cresyl Violet	SLD_0000673	4	stored into cryoprotectant and at -20°C until mounting
2021/07/19 12:04:16	65ebd7e5-d987-4b1f-98bf-fb21b572d6f6	2021/07/20 14:39:38	Cell densities	IHC	SLC_0002198	Nissl_6	01449921	Right hemisphere	2021/07/05	Protocol_Sectioning_Cryostat_2014-	JM	50	3	Parasagittal	2021/07/15	Cresyl Violet	SLD_0000673	3	stored into cryoprotectant and at -20°C until mounting
2021/07/19 12:04:16	e72b71db-02dc-4888-91f7-36dff4c19241	2021/07/20 14:39:38	Cell densities	IHC	SLC_0002197	Nissl_6	01449921	Right hemisphere	2021/07/05	Protocol_Sectioning_Cryostat_2014-	JM	50	3	Parasagittal	2021/07/15	Cresyl Violet	SLD_0000673	2	stored into cryoprotectant and at -20°C until mounting
2021/07/19 12:04:15	3f4613e6-2db4-4225-b6b3-8ff248dfd7ae	2021/07/20 14:39:38	Cell densities	IHC	SLC_0002196	Nissl_6	01449921	Right hemisphere	2021/07/05	Protocol_Sectioning_Cryostat_2014-	JM	50	3	Parasagittal	2021/07/15	Cresyl Violet	SLD_0000673	1	stored into cryoprotectant and at -20°C until mounting
2021/07/19 12:04:15	d64b3a14-b88f-42b9-b7dc-cab524c4532c	2021/07/20 14:39:37	Cell densities	IHC	SLC_0002195	Nissl_6	01449921	Right hemisphere	2021/07/05	Protocol_Sectioning_Cryostat_2014-	JM	50	3	Parasagittal	2021/07/15	Cresyl Violet	SLD_0000672	8	stored into cryoprotectant and at -20°C until mounting
2021/07/19 12:04:15	152e3bc0-bc51-4a84-a440-b5b2c895bf50	2021/07/20 14:39:37	Cell densities	IHC	SLC_0002194	Nissl_6	01449921	Right hemisphere	2021/07/05	Protocol_Sectioning_Cryostat_2014-	JM	50	3	Parasagittal	2021/07/15	Cresyl Violet	SLD_0000672	7	stored into cryoprotectant and at -20°C until mounting
2021/07/19 12:04:14	94a020f1-dca9-4660-8067-8333c6a2827c	2021/07/20 14:39:37	Cell densities	IHC	SLC_0002193	Nissl_6	01449921	Right hemisphere	2021/07/05	Protocol_Sectioning_Cryostat_2014-	JM	50	3	Parasagittal	2021/07/15	Cresyl Violet	SLD_0000672	6	stored into cryoprotectant and at -20°C until mounting
2021/07/19 12:04:14	5df7be44-df88-4382-8072-2a1a72c88aa3	2021/07/20 14:39:37	Cell densities	IHC	SLC_0002192	Nissl_6	01449921	Right hemisphere	2021/07/05	Protocol_Sectioning_Cryostat_2014-	JM	50	3	Parasagittal	2021/07/15	Cresyl Violet	SLD_0000672	5	stored into cryoprotectant and at -20°C until mounting
2021/07/19 12:04:14	bca1015c-bd5f-4003-aee8-d6c363e6f078	2021/07/20 14:39:37	Cell densities	IHC	SLC_0002191	Nissl_6	01449921	Right hemisphere	2021/07/05	Protocol_Sectioning_Cryostat_2014-	JM	50	3	Parasagittal	2021/07/15	Cresyl Violet	SLD_0000672	4	stored into cryoprotectant and at -20°C until mounting
2021/07/19 12:04:13	edc2966c-be89-4a81-869e-a2e2bca5cb75	2021/07/20 14:39:37	Cell densities	IHC	SLC_0002190	Nissl_6	01449921	Right hemisphere	2021/07/05	Protocol_Sectioning_Cryostat_2014-	JM	50	3	Parasagittal	2021/07/15	Cresyl Violet	SLD_0000672	3	stored into cryoprotectant and at -20°C until mounting
2021/07/19 12:04:13	fd5d9a34-0599-44f3-b6b2-3b59efbb8a1f	2021/07/20 14:39:37	Cell densities	IHC	SLC_0002189	Nissl_6	01449921	Right hemisphere	2021/07/05	Protocol_Sectioning_Cryostat_2014-	JM	50	3	Parasagittal	2021/07/15	Cresyl Violet	SLD_0000672	2	stored into cryoprotectant and at -20°C until mounting
2021/07/19 12:04:13	40884756-2c4c-4ec6-8dc8-38e7feb98249	2021/07/20 14:39:37	Cell densities	IHC	SLC_0002188	Nissl_6	01449921	Right hemisphere	2021/07/05	Protocol_Sectioning_Cryostat_2014-	JM	50	3	Parasagittal	2021/07/15	Cresyl Violet	SLD_0000672	1	stored into cryoprotectant and at -20°C until mounting
2021/07/19 12:04:13	c5096c7b-7486-43e9-84a0-5508e5a4f393	2021/07/20 14:39:37	Cell densities	IHC	SLC_0002187	Nissl_6	01449921	Right hemisphere	2021/07/05	Protocol_Sectioning_Cryostat_2014-	JM	50	3	Parasagittal	2021/07/15	Cresyl Violet	SLD_0000671	10	stored into cryoprotectant and at -20°C until mounting
2021/07/19 12:04:12	1beba131-f5c6-4353-9f39-35ac7ca08cf9	2021/07/20 14:39:37	Cell densities	IHC	SLC_0002186	Nissl_6	01449921	Right hemisphere	2021/07/05	Protocol_Sectioning_Cryostat_2014-	JM	50	3	Parasagittal	2021/07/15	Cresyl Violet	SLD_0000671	9	stored into cryoprotectant and at -20°C until mounting
2021/07/19 12:04:12	030b32a5-24a5-4c08-be20-9cecb37cc142	2021/07/20 14:39:37	Cell densities	IHC	SLC_0002185	Nissl_6	01449921	Right hemisphere	2021/07/05	Protocol_Sectioning_Cryostat_2014-	JM	50	3	Parasagittal	2021/07/15	Cresyl Violet	SLD_0000671	8	stored into cryoprotectant and at -20°C until mounting
2021/07/19 12:04:12	19a86ec6-df66-49f2-9403-ec33b9d06341	2021/07/20 14:39:37	Cell densities	IHC	SLC_0002184	Nissl_6	01449921	Right hemisphere	2021/07/05	Protocol_Sectioning_Cryostat_2014-	JM	50	3	Parasagittal	2021/07/15	Cresyl Violet	SLD_0000671	7	stored into cryoprotectant and at -20°C until mounting
2021/07/19 12:04:11	ae947645-76cd-4a8d-ae6b-37f432d91def	2021/07/20 14:39:37	Cell densities	IHC	SLC_0002183	Nissl_6	01449921	Right hemisphere	2021/07/05	Protocol_Sectioning_Cryostat_2014-	JM	50	3	Parasagittal	2021/07/15	Cresyl Violet	SLD_0000671	6	stored into cryoprotectant and at -20°C until mounting
2021/07/19 12:04:11	620e510c-60fa-45d8-82a4-5a572b48aa37	2021/07/20 14:39:36	Cell densities	IHC	SLC_0002182	Nissl_6	01449921	Right hemisphere	2021/07/05	Protocol_Sectioning_Cryostat_2014-	JM	50	3	Parasagittal	2021/07/15	Cresyl Violet	SLD_0000671	5	stored into cryoprotectant and at -20°C until mounting
2021/07/19 12:04:11	69d78625-2773-4817-bce2-25d36d365922	2021/07/20 14:39:36	Cell densities	IHC	SLC_0002181	Nissl_6	01449921	Right hemisphere	2021/07/05	Protocol_Sectioning_Cryostat_2014-	JM	50	3	Parasagittal	2021/07/15	Cresyl Violet	SLD_0000671	4	stored into cryoprotectant and at -20°C until mounting
2021/07/19 12:04:11	9565b87e-3d80-4a7b-96ee-debc1fefcf9f	2021/07/20 14:39:36	Cell densities	IHC	SLC_0002180	Nissl_6	01449921	Right hemisphere	2021/07/05	Protocol_Sectioning_Cryostat_2014-	JM	50	3	Parasagittal	2021/07/15	Cresyl Violet	SLD_0000671	3	stored into cryoprotectant and at -20°C until mounting
2021/07/19 12:04:10	1b440de1-d318-46f0-9115-b6b32287ad78	2021/07/20 14:39:36	Cell densities	IHC	SLC_0002179	Nissl_6	01449921	Right hemisphere	2021/07/05	Protocol_Sectioning_Cryostat_2014-	JM	50	3	Parasagittal	2021/07/15	Cresyl Violet	SLD_0000671	2	stored into cryoprotectant and at -20°C until mounting
2021/07/19 12:04:10	0f020c92-c058-4cae-9ece-e22190208379	2021/07/20 14:39:36	Cell densities	IHC	SLC_0002178	Nissl_6	01449921	Right hemisphere	2021/07/05	Protocol_Sectioning_Cryostat_2014-	JM	50	3	Parasagittal	2021/07/15	Cresyl Violet	SLD_0000671	1	stored into cryoprotectant and at -20°C until mounting
2021/07/19 12:04:10	83878e9e-2862-4453-8d37-0b913e98efb5	2021/07/20 14:39:36	Cell densities	IHC	SLC_0002177	Nissl_6	01449921	Right hemisphere	2021/07/05	Protocol_Sectioning_Cryostat_2014-	JM	50	3	Parasagittal	2021/07/15	Cresyl Violet	SLD_0000670	18	stored into cryoprotectant and at -20°C until mounting
2021/07/19 12:04:09	74df517a-90a6-49d0-b054-483919ba9dc1	2021/07/20 14:39:36	Cell densities	IHC	SLC_0002176	Nissl_6	01449921	Right hemisphere	2021/07/05	Protocol_Sectioning_Cryostat_2014-	JM	50	3	Parasagittal	2021/07/15	Cresyl Violet	SLD_0000670	17	stored into cryoprotectant and at -20°C until mounting
2021/07/19 12:04:09	6bf3cb4a-5014-4ffe-8b7a-8bd3b9ec2049	2021/07/20 14:39:36	Cell densities	IHC	SLC_0002175	Nissl_6	01449921	Right hemisphere	2021/07/05	Protocol_Sectioning_Cryostat_2014-	JM	50	3	Parasagittal	2021/07/15	Cresyl Violet	SLD_0000670	16	stored into cryoprotectant and at -20°C until mounting
2021/07/19 12:04:09	e79f2bda-7b65-452d-af38-f72700db392b	2021/07/20 14:39:36	Cell densities	IHC	SLC_0002174	Nissl_6	01449921	Right hemisphere	2021/07/05	Protocol_Sectioning_Cryostat_2014-	JM	50	3	Parasagittal	2021/07/15	Cresyl Violet	SLD_0000670	15	stored into cryoprotectant and at -20°C until mounting
2021/07/19 12:04:09	001aeb2d-e20d-414f-b547-2c22a85e3b18	2021/07/20 14:39:36	Cell densities	IHC	SLC_0002173	Nissl_6	01449921	Right hemisphere	2021/07/05	Protocol_Sectioning_Cryostat_2014-	JM	50	3	Parasagittal	2021/07/15	Cresyl Violet	SLD_0000670	14	stored into cryoprotectant and at -20°C until mounting
2021/07/19 12:04:08	3b1c8ab7-b122-4a28-98d9-4f48e32a1537	2021/07/20 14:39:36	Cell densities	IHC	SLC_0002172	Nissl_6	01449921	Right hemisphere	2021/07/05	Protocol_Sectioning_Cryostat_2014-	JM	50	3	Parasagittal	2021/07/15	Cresyl Violet	SLD_0000670	13	stored into cryoprotectant and at -20°C until mounting
2021/07/19 12:04:08	bc5e08ce-c197-4c7e-a20d-bd5f9dc86383	2021/07/20 14:39:36	Cell densities	IHC	SLC_0002171	Nissl_6	01449921	Right hemisphere	2021/07/05	Protocol_Sectioning_Cryostat_2014-	JM	50	3	Parasagittal	2021/07/15	Cresyl Violet	SLD_0000670	12	stored into cryoprotectant and at -20°C until mounting
2021/07/19 12:04:08	88b2ea5a-fd14-4e6e-8b9e-e029e2b4cca5	2021/07/20 14:39:36	Cell densities	IHC	SLC_0002170	Nissl_6	01449921	Right hemisphere	2021/07/05	Protocol_Sectioning_Cryostat_2014-	JM	50	3	Parasagittal	2021/07/15	Cresyl Violet	SLD_0000670	11	stored into cryoprotectant and at -20°C until mounting
2021/07/19 12:04:07	f70a1232-def5-4491-a77f-418c4cb6bc32	2021/07/20 14:39:36	Cell densities	IHC	SLC_0002169	Nissl_6	01449921	Right hemisphere	2021/07/05	Protocol_Sectioning_Cryostat_2014-	JM	50	3	Parasagittal	2021/07/15	Cresyl Violet	SLD_0000670	10	stored into cryoprotectant and at -20°C until mounting
2021/07/19 12:04:07	b6b6df9d-32ff-4fd1-8335-16e5aeb26606	2021/07/20 14:39:35	Cell densities	IHC	SLC_0002168	Nissl_6	01449921	Right hemisphere	2021/07/05	Protocol_Sectioning_Cryostat_2014-	JM	50	3	Parasagittal	2021/07/15	Cresyl Violet	SLD_0000670	9	stored into cryoprotectant and at -20°C until mounting
2021/07/19 12:04:07	d259b195-b57f-4e89-99d7-a82dd655bd4a	2021/07/20 14:39:35	Cell densities	IHC	SLC_0002167	Nissl_6	01449921	Right hemisphere	2021/07/05	Protocol_Sectioning_Cryostat_2014-	JM	50	3	Parasagittal	2021/07/15	Cresyl Violet	SLD_0000670	8	stored into cryoprotectant and at -20°C until mounting
2021/07/19 12:04:06	0b4cfa16-3de0-4a32-8f8c-e0cfe41f3983	2021/07/20 14:39:35	Cell densities	IHC	SLC_0002166	Nissl_6	01449921	Right hemisphere	2021/07/05	Protocol_Sectioning_Cryostat_2014-	JM	50	3	Parasagittal	2021/07/15	Cresyl Violet	SLD_0000670	7	stored into cryoprotectant and at -20°C until mounting
2021/07/19 12:04:06	fd9cd82d-ae82-4805-ae50-08510dc80e62	2021/07/20 14:39:35	Cell densities	IHC	SLC_0002165	Nissl_6	01449921	Right hemisphere	2021/07/05	Protocol_Sectioning_Cryostat_2014-	JM	50	3	Parasagittal	2021/07/15	Cresyl Violet	SLD_0000670	6	stored into cryoprotectant and at -20°C until mounting
2021/07/19 12:04:06	2fbe4065-77f5-4a52-8bc2-baaaf6c5e7a9	2021/07/20 14:39:35	Cell densities	IHC	SLC_0002164	Nissl_6	01449921	Right hemisphere	2021/07/05	Protocol_Sectioning_Cryostat_2014-	JM	50	3	Parasagittal	2021/07/15	Cresyl Violet	SLD_0000670	5	stored into cryoprotectant and at -20°C until mounting
2021/07/19 12:04:06	04be7d99-c9e5-4a38-ae0f-9a4a2335ef90	2021/07/20 14:39:35	Cell densities	IHC	SLC_0002163	Nissl_6	01449921	Right hemisphere	2021/07/05	Protocol_Sectioning_Cryostat_2014-	JM	50	3	Parasagittal	2021/07/15	Cresyl Violet	SLD_0000670	4	stored into cryoprotectant and at -20°C until mounting
2021/07/19 12:04:05	34620749-8070-4801-9f26-0fcc3b471689	2021/07/20 14:39:35	Cell densities	IHC	SLC_0002162	Nissl_6	01449921	Right hemisphere	2021/07/05	Protocol_Sectioning_Cryostat_2014-	JM	50	3	Parasagittal	2021/07/15	Cresyl Violet	SLD_0000670	3	stored into cryoprotectant and at -20°C until mounting
2021/07/19 12:04:05	0b266c33-e60d-4fe5-8af9-bb897ea8aede	2021/07/20 14:39:35	Cell densities	IHC	SLC_0002161	Nissl_6	01449921	Right hemisphere	2021/07/05	Protocol_Sectioning_Cryostat_2014-	JM	50	3	Parasagittal	2021/07/15	Cresyl Violet	SLD_0000670	2	stored into cryoprotectant and at -20°C until mounting
2021/07/19 12:04:05	20eef44c-68ec-4b8f-8466-fa8bf13c2335	2021/07/20 14:39:35	Cell densities	IHC	SLC_0002160	Nissl_6	01449921	Right hemisphere	2021/07/05	Protocol_Sectioning_Cryostat_2014-	JM	50	3	Parasagittal	2021/07/15	Cresyl Violet	SLD_0000670	1	stored into cryoprotectant and at -20°C until mounting
2021/07/19 12:02:17	ee5ade4f-bc4b-4476-bf34-ad4175b897ae	2021/07/20 14:39:35	Cell densities	IHC	SLC_0002159	Nissl_6	01449920	Left hemisphere	2021/07/05	Protocol_Sectioning_Cryostat_2014-	JM	50	3	Parasagittal	2021/07/15	Cresyl Violet	SLD_0000669	2	stored into cryoprotectant and at -20°C until mounting
2021/07/19 12:02:17	13edf41c-e302-4ede-8c35-1b0cb473232b	2021/07/20 14:39:34	Cell densities	IHC	SLC_0002158	Nissl_6	01449920	Left hemisphere	2021/07/05	Protocol_Sectioning_Cryostat_2014-	JM	50	3	Parasagittal	2021/07/15	Cresyl Violet	SLD_0000669	1	stored into cryoprotectant and at -20°C until mounting
2021/07/19 12:02:16	9e957e69-80f7-4454-9486-b52962aea6df	2021/07/20 14:39:34	Cell densities	IHC	SLC_0002157	Nissl_6	01449920	Left hemisphere	2021/07/05	Protocol_Sectioning_Cryostat_2014-	JM	50	3	Parasagittal	2021/07/15	Cresyl Violet	SLD_0000668	3	stored into cryoprotectant and at -20°C until mounting
2021/07/19 12:02:16	c64525b5-4269-45d8-ace4-fc952d626222	2021/07/20 14:39:34	Cell densities	IHC	SLC_0002156	Nissl_6	01449920	Left hemisphere	2021/07/05	Protocol_Sectioning_Cryostat_2014-	JM	50	3	Parasagittal	2021/07/15	Cresyl Violet	SLD_0000668	2	stored into cryoprotectant and at -20°C until mounting
2021/07/19 12:02:16	7d689313-1583-4a69-902d-c50105dfd1c3	2021/07/20 14:39:34	Cell densities	IHC	SLC_0002155	Nissl_6	01449920	Left hemisphere	2021/07/05	Protocol_Sectioning_Cryostat_2014-	JM	50	3	Parasagittal	2021/07/15	Cresyl Violet	SLD_0000668	1	stored into cryoprotectant and at -20°C until mounting
2021/07/19 12:02:15	fe0b6624-6f03-4454-8466-4cdd9f2bc61e	2021/07/20 14:39:34	Cell densities	IHC	SLC_0002154	Nissl_6	01449920	Left hemisphere	2021/07/05	Protocol_Sectioning_Cryostat_2014-	JM	50	3	Parasagittal	2021/07/15	Cresyl Violet	SLD_0000667	3	stored into cryoprotectant and at -20°C until mounting
2021/07/19 12:02:15	f8f1ece9-89d5-4393-9961-2fb5fa021bd0	2021/07/20 14:39:34	Cell densities	IHC	SLC_0002153	Nissl_6	01449920	Left hemisphere	2021/07/05	Protocol_Sectioning_Cryostat_2014-	JM	50	3	Parasagittal	2021/07/15	Cresyl Violet	SLD_0000667	2	stored into cryoprotectant and at -20°C until mounting
2021/07/19 12:02:15	aac26fd7-b7d8-41c0-9d3d-1fb28055d55f	2021/07/20 14:39:34	Cell densities	IHC	SLC_0002152	Nissl_6	01449920	Left hemisphere	2021/07/05	Protocol_Sectioning_Cryostat_2014-	JM	50	3	Parasagittal	2021/07/15	Cresyl Violet	SLD_0000667	1	stored into cryoprotectant and at -20°C until mounting
2021/07/19 12:02:14	64a7531f-7980-4ba6-a6f9-16733c7f92e4	2021/07/20 14:39:34	Cell densities	IHC	SLC_0002151	Nissl_6	01449920	Left hemisphere	2021/07/05	Protocol_Sectioning_Cryostat_2014-	JM	50	3	Parasagittal	2021/07/15	Cresyl Violet	SLD_0000666	3	stored into cryoprotectant and at -20°C until mounting
2021/07/19 12:02:14	2adb143e-a268-43b2-881a-7ecf54e97075	2021/07/20 14:39:34	Cell densities	IHC	SLC_0002150	Nissl_6	01449920	Left hemisphere	2021/07/05	Protocol_Sectioning_Cryostat_2014-	JM	50	3	Parasagittal	2021/07/15	Cresyl Violet	SLD_0000666	2	stored into cryoprotectant and at -20°C until mounting
2021/07/19 12:02:14	e55677ac-68a0-48b3-89c2-80bae42c46a8	2021/07/20 14:39:34	Cell densities	IHC	SLC_0002149	Nissl_6	01449920	Left hemisphere	2021/07/05	Protocol_Sectioning_Cryostat_2014-	JM	50	3	Parasagittal	2021/07/15	Cresyl Violet	SLD_0000666	1	stored into cryoprotectant and at -20°C until mounting
2021/07/19 12:02:13	1c243852-3877-4122-b83d-bce87be8e0b2	2021/07/20 14:39:33	Cell densities	IHC	SLC_0002148	Nissl_6	01449920	Left hemisphere	2021/07/05	Protocol_Sectioning_Cryostat_2014-	JM	50	3	Parasagittal	2021/07/15	Cresyl Violet	SLD_0000665	2	stored into cryoprotectant and at -20°C until mounting
2021/07/19 12:02:13	e2f66b67-10a8-4705-a73d-478ffd373826	2021/07/20 14:39:33	Cell densities	IHC	SLC_0002147	Nissl_6	01449920	Left hemisphere	2021/07/05	Protocol_Sectioning_Cryostat_2014-	JM	50	3	Parasagittal	2021/07/15	Cresyl Violet	SLD_0000665	1	stored into cryoprotectant and at -20°C until mounting
2021/07/19 12:02:13	8d9ddcb6-3d88-4e95-bd65-52a0b50e6009	2021/07/20 14:39:33	Cell densities	IHC	SLC_0002146	Nissl_6	01449920	Left hemisphere	2021/07/05	Protocol_Sectioning_Cryostat_2014-	JM	50	3	Parasagittal	2021/07/15	Cresyl Violet	SLD_0000664	3	stored into cryoprotectant and at -20°C until mounting
2021/07/19 12:02:12	35104a04-7d8e-4c33-a6c8-7a532a23de10	2021/07/20 14:39:33	Cell densities	IHC	SLC_0002145	Nissl_6	01449920	Left hemisphere	2021/07/05	Protocol_Sectioning_Cryostat_2014-	JM	50	3	Parasagittal	2021/07/15	Cresyl Violet	SLD_0000664	2	stored into cryoprotectant and at -20°C until mounting
2021/07/19 12:02:12	5779b70e-7ee6-4fdb-8490-36cd93f0a153	2021/07/20 14:39:33	Cell densities	IHC	SLC_0002144	Nissl_6	01449920	Left hemisphere	2021/07/05	Protocol_Sectioning_Cryostat_2014-	JM	50	3	Parasagittal	2021/07/15	Cresyl Violet	SLD_0000664	1	stored into cryoprotectant and at -20°C until mounting
2021/07/19 12:02:12	c557ef2f-0550-4f0e-aad9-03e51f80ea0c	2021/07/20 14:39:33	Cell densities	IHC	SLC_0002143	Nissl_6	01449920	Left hemisphere	2021/07/05	Protocol_Sectioning_Cryostat_2014-	JM	50	3	Parasagittal	2021/07/15	Cresyl Violet	SLD_0000663	3	stored into cryoprotectant and at -20°C until mounting
2021/07/19 12:02:11	37d8f1cd-215e-4df9-a4b6-9c768945f3ea	2021/07/20 14:39:33	Cell densities	IHC	SLC_0002142	Nissl_6	01449920	Left hemisphere	2021/07/05	Protocol_Sectioning_Cryostat_2014-	JM	50	3	Parasagittal	2021/07/15	Cresyl Violet	SLD_0000663	2	stored into cryoprotectant and at -20°C until mounting
2021/07/19 12:02:11	4f62739e-526d-48fb-9f5b-98386cf0d96f	2021/07/20 14:39:33	Cell densities	IHC	SLC_0002141	Nissl_6	01449920	Left hemisphere	2021/07/05	Protocol_Sectioning_Cryostat_2014-	JM	50	3	Parasagittal	2021/07/15	Cresyl Violet	SLD_0000663	1	stored into cryoprotectant and at -20°C until mounting
2021/07/19 12:02:11	f179acc2-5df2-430b-8519-3d91dbfa8926	2021/07/20 14:39:33	Cell densities	IHC	SLC_0002140	Nissl_6	01449920	Left hemisphere	2021/07/05	Protocol_Sectioning_Cryostat_2014-	JM	50	3	Parasagittal	2021/07/15	Cresyl Violet	SLD_0000662	4	stored into cryoprotectant and at -20°C until mounting
2021/07/19 12:02:10	e29531dd-1ed5-4d22-bb88-58c08f68476f	2021/07/20 14:39:32	Cell densities	IHC	SLC_0002139	Nissl_6	01449920	Left hemisphere	2021/07/05	Protocol_Sectioning_Cryostat_2014-	JM	50	3	Parasagittal	2021/07/15	Cresyl Violet	SLD_0000662	3	stored into cryoprotectant and at -20°C until mounting
2021/07/19 12:02:10	bdeb5c97-79c5-47a3-a8fa-d8f90113e488	2021/07/20 14:39:32	Cell densities	IHC	SLC_0002138	Nissl_6	01449920	Left hemisphere	2021/07/05	Protocol_Sectioning_Cryostat_2014-	JM	50	3	Parasagittal	2021/07/15	Cresyl Violet	SLD_0000662	2	stored into cryoprotectant and at -20°C until mounting
2021/07/19 12:02:10	a17663ce-fe77-4578-8319-56b249a924d9	2021/07/20 14:39:32	Cell densities	IHC	SLC_0002137	Nissl_6	01449920	Left hemisphere	2021/07/05	Protocol_Sectioning_Cryostat_2014-	JM	50	3	Parasagittal	2021/07/15	Cresyl Violet	SLD_0000662	1	stored into cryoprotectant and at -20°C until mounting
2021/07/19 12:02:10	c1bef4e3-66f1-45f5-9794-52580804c521	2021/07/20 14:39:32	Cell densities	IHC	SLC_0002136	Nissl_6	01449920	Left hemisphere	2021/07/05	Protocol_Sectioning_Cryostat_2014-	JM	50	3	Parasagittal	2021/07/15	Cresyl Violet	SLD_0000661	4	stored into cryoprotectant and at -20°C until mounting
2021/07/19 12:02:09	415d47ff-14fb-4c84-b970-dbf6d7181e45	2021/07/20 14:39:32	Cell densities	IHC	SLC_0002135	Nissl_6	01449920	Left hemisphere	2021/07/05	Protocol_Sectioning_Cryostat_2014-	JM	50	3	Parasagittal	2021/07/15	Cresyl Violet	SLD_0000661	3	stored into cryoprotectant and at -20°C until mounting
2021/07/19 12:02:09	425b4e2c-0a3a-45d1-80e9-344d5385ba8b	2021/07/20 14:39:32	Cell densities	IHC	SLC_0002134	Nissl_6	01449920	Left hemisphere	2021/07/05	Protocol_Sectioning_Cryostat_2014-	JM	50	3	Parasagittal	2021/07/15	Cresyl Violet	SLD_0000661	2	stored into cryoprotectant and at -20°C until mounting
2021/07/19 12:02:09	bc099a01-1f00-487b-b841-2c330162a29d	2021/07/20 14:39:32	Cell densities	IHC	SLC_0002133	Nissl_6	01449920	Left hemisphere	2021/07/05	Protocol_Sectioning_Cryostat_2014-	JM	50	3	Parasagittal	2021/07/15	Cresyl Violet	SLD_0000661	1	stored into cryoprotectant and at -20°C until mounting
2021/07/19 12:02:08	1ab800a0-effc-47da-bead-16673ef6bfe6	2021/07/20 14:39:32	Cell densities	IHC	SLC_0002132	Nissl_6	01449920	Left hemisphere	2021/07/05	Protocol_Sectioning_Cryostat_2014-	JM	50	3	Parasagittal	2021/07/15	Cresyl Violet	SLD_0000660	4	stored into cryoprotectant and at -20°C until mounting
2021/07/19 12:02:08	023947c7-ceb3-4746-9b94-c951abf34652	2021/07/20 14:39:32	Cell densities	IHC	SLC_0002131	Nissl_6	01449920	Left hemisphere	2021/07/05	Protocol_Sectioning_Cryostat_2014-	JM	50	3	Parasagittal	2021/07/15	Cresyl Violet	SLD_0000660	3	stored into cryoprotectant and at -20°C until mounting
2021/07/19 12:02:08	351667f7-5034-4620-a5f7-20867f307e0f	2021/07/20 14:39:32	Cell densities	IHC	SLC_0002130	Nissl_6	01449920	Left hemisphere	2021/07/05	Protocol_Sectioning_Cryostat_2014-	JM	50	3	Parasagittal	2021/07/15	Cresyl Violet	SLD_0000660	2	stored into cryoprotectant and at -20°C until mounting
2021/07/19 12:02:07	99aa6935-a40b-4339-8f1b-c1427d1993cd	2021/07/20 14:39:31	Cell densities	IHC	SLC_0002129	Nissl_6	01449920	Left hemisphere	2021/07/05	Protocol_Sectioning_Cryostat_2014-	JM	50	3	Parasagittal	2021/07/15	Cresyl Violet	SLD_0000660	1	stored into cryoprotectant and at -20°C until mounting
2021/07/19 12:02:07	ac16370f-39f0-4a39-a4ed-571b267b2778	2021/07/20 14:39:31	Cell densities	IHC	SLC_0002128	Nissl_6	01449920	Left hemisphere	2021/07/05	Protocol_Sectioning_Cryostat_2014-	JM	50	3	Parasagittal	2021/07/15	Cresyl Violet	SLD_0000659	4	stored into cryoprotectant and at -20°C until mounting
2021/07/19 12:02:07	53fafc42-ea82-492e-b2b9-86be2d07a675	2021/07/20 14:39:31	Cell densities	IHC	SLC_0002127	Nissl_6	01449920	Left hemisphere	2021/07/05	Protocol_Sectioning_Cryostat_2014-	JM	50	3	Parasagittal	2021/07/15	Cresyl Violet	SLD_0000659	3	stored into cryoprotectant and at -20°C until mounting
2021/07/19 12:02:06	49b60e27-1754-4aba-8089-37c475304509	2021/07/20 14:39:31	Cell densities	IHC	SLC_0002126	Nissl_6	01449920	Left hemisphere	2021/07/05	Protocol_Sectioning_Cryostat_2014-	JM	50	3	Parasagittal	2021/07/15	Cresyl Violet	SLD_0000659	2	stored into cryoprotectant and at -20°C until mounting
2021/07/19 12:02:06	c55cf70d-601a-4c91-a26e-83bfa21cba3d	2021/07/20 14:39:31	Cell densities	IHC	SLC_0002125	Nissl_6	01449920	Left hemisphere	2021/07/05	Protocol_Sectioning_Cryostat_2014-	JM	50	3	Parasagittal	2021/07/15	Cresyl Violet	SLD_0000659	1	stored into cryoprotectant and at -20°C until mounting
2021/07/19 12:02:06	e2b69635-5ba0-4b7e-a6dc-f0c303b768d8	2021/07/20 14:39:31	Cell densities	IHC	SLC_0002124	Nissl_6	01449920	Left hemisphere	2021/07/05	Protocol_Sectioning_Cryostat_2014-	JM	50	3	Parasagittal	2021/07/15	Cresyl Violet	SLD_0000658	6	stored into cryoprotectant and at -20°C until mounting
2021/07/19 12:02:05	ba10a3b5-879f-47c4-bbf1-9c83f53fd266	2021/07/20 14:39:31	Cell densities	IHC	SLC_0002123	Nissl_6	01449920	Left hemisphere	2021/07/05	Protocol_Sectioning_Cryostat_2014-	JM	50	3	Parasagittal	2021/07/15	Cresyl Violet	SLD_0000658	5	stored into cryoprotectant and at -20°C until mounting
2021/07/19 12:02:05	d1f05bab-6bfe-41e1-95e6-a3ab98d9df00	2021/07/20 14:39:31	Cell densities	IHC	SLC_0002122	Nissl_6	01449920	Left hemisphere	2021/07/05	Protocol_Sectioning_Cryostat_2014-	JM	50	3	Parasagittal	2021/07/15	Cresyl Violet	SLD_0000658	4	stored into cryoprotectant and at -20°C until mounting
2021/07/19 12:02:05	13768c77-3195-499d-a747-c5853812f67a	2021/07/20 14:39:31	Cell densities	IHC	SLC_0002121	Nissl_6	01449920	Left hemisphere	2021/07/05	Protocol_Sectioning_Cryostat_2014-	JM	50	3	Parasagittal	2021/07/15	Cresyl Violet	SLD_0000658	3	stored into cryoprotectant and at -20°C until mounting
2021/07/19 12:02:05	d103583d-136f-4d27-8831-1508feef260c	2021/07/20 14:39:31	Cell densities	IHC	SLC_0002120	Nissl_6	01449920	Left hemisphere	2021/07/05	Protocol_Sectioning_Cryostat_2014-	JM	50	3	Parasagittal	2021/07/15	Cresyl Violet	SLD_0000658	2	stored into cryoprotectant and at -20°C until mounting
2021/07/19 12:02:04	ec50d3ed-0dda-426d-ba88-00d520ad4c1b	2021/07/20 14:39:30	Cell densities	IHC	SLC_0002119	Nissl_6	01449920	Left hemisphere	2021/07/05	Protocol_Sectioning_Cryostat_2014-	JM	50	3	Parasagittal	2021/07/15	Cresyl Violet	SLD_0000658	1	stored into cryoprotectant and at -20°C until mounting
2021/07/19 12:02:04	280ffe94-1d1b-4219-bbe6-ceb004f72145	2021/07/20 14:39:30	Cell densities	IHC	SLC_0002118	Nissl_6	01449920	Left hemisphere	2021/07/05	Protocol_Sectioning_Cryostat_2014-	JM	50	3	Parasagittal	2021/07/15	Cresyl Violet	SLD_0000657	6	stored into cryoprotectant and at -20°C until mounting
2021/07/19 12:02:04	0b751478-e48f-4bc5-af10-aee4a8f36bcb	2021/07/20 14:39:30	Cell densities	IHC	SLC_0002117	Nissl_6	01449920	Left hemisphere	2021/07/05	Protocol_Sectioning_Cryostat_2014-	JM	50	3	Parasagittal	2021/07/15	Cresyl Violet	SLD_0000657	5	stored into cryoprotectant and at -20°C until mounting
2021/07/19 12:02:03	7b2b2f88-f8b5-432c-b477-d168754ee5fb	2021/07/20 14:39:30	Cell densities	IHC	SLC_0002116	Nissl_6	01449920	Left hemisphere	2021/07/05	Protocol_Sectioning_Cryostat_2014-	JM	50	3	Parasagittal	2021/07/15	Cresyl Violet	SLD_0000657	4	stored into cryoprotectant and at -20°C until mounting
2021/07/19 12:02:03	1b27e521-d918-4d5e-9e99-f95ea23a53d2	2021/07/20 14:39:30	Cell densities	IHC	SLC_0002115	Nissl_6	01449920	Left hemisphere	2021/07/05	Protocol_Sectioning_Cryostat_2014-	JM	50	3	Parasagittal	2021/07/15	Cresyl Violet	SLD_0000657	3	stored into cryoprotectant and at -20°C until mounting
2021/07/19 12:02:03	3c03f38e-ad22-4c39-a7a1-28fa44ff071e	2021/07/20 14:39:30	Cell densities	IHC	SLC_0002114	Nissl_6	01449920	Left hemisphere	2021/07/05	Protocol_Sectioning_Cryostat_2014-	JM	50	3	Parasagittal	2021/07/15	Cresyl Violet	SLD_0000657	2	stored into cryoprotectant and at -20°C until mounting
2021/07/19 12:02:02	12da7472-17ef-4312-b151-953fbdd2e07f	2021/07/20 14:39:30	Cell densities	IHC	SLC_0002113	Nissl_6	01449920	Left hemisphere	2021/07/05	Protocol_Sectioning_Cryostat_2014-	JM	50	3	Parasagittal	2021/07/15	Cresyl Violet	SLD_0000657	1	stored into cryoprotectant and at -20°C until mounting
2021/07/19 12:02:02	533a9fee-c134-4425-8f08-e1afb96ff993	2021/07/20 14:39:30	Cell densities	IHC	SLC_0002112	Nissl_6	01449920	Left hemisphere	2021/07/05	Protocol_Sectioning_Cryostat_2014-	JM	50	3	Parasagittal	2021/07/15	Cresyl Violet	SLD_0000656	6	stored into cryoprotectant and at -20°C until mounting
2021/07/19 12:02:02	c5913755-0c01-4f9e-b6c6-98f4d3296dd5	2021/07/20 14:39:30	Cell densities	IHC	SLC_0002111	Nissl_6	01449920	Left hemisphere	2021/07/05	Protocol_Sectioning_Cryostat_2014-	JM	50	3	Parasagittal	2021/07/15	Cresyl Violet	SLD_0000656	5	stored into cryoprotectant and at -20°C until mounting
2021/07/19 12:02:01	fd5beeae-4612-47a0-92f5-ea2656c93700	2021/07/20 14:39:30	Cell densities	IHC	SLC_0002110	Nissl_6	01449920	Left hemisphere	2021/07/05	Protocol_Sectioning_Cryostat_2014-	JM	50	3	Parasagittal	2021/07/15	Cresyl Violet	SLD_0000656	4	stored into cryoprotectant and at -20°C until mounting
2021/07/19 12:02:01	b88b5221-a16b-4a7e-884b-b0b6341ec5a5	2021/07/20 14:39:29	Cell densities	IHC	SLC_0002109	Nissl_6	01449920	Left hemisphere	2021/07/05	Protocol_Sectioning_Cryostat_2014-	JM	50	3	Parasagittal	2021/07/15	Cresyl Violet	SLD_0000656	3	stored into cryoprotectant and at -20°C until mounting
2021/07/19 12:02:01	6fe2feb3-87ea-4486-b571-d33a69e1f822	2021/07/20 14:39:29	Cell densities	IHC	SLC_0002108	Nissl_6	01449920	Left hemisphere	2021/07/05	Protocol_Sectioning_Cryostat_2014-	JM	50	3	Parasagittal	2021/07/15	Cresyl Violet	SLD_0000656	2	stored into cryoprotectant and at -20°C until mounting
2021/07/19 12:02:00	02f9f33d-7e51-4259-923b-79fa2c31f3cc	2021/07/20 14:39:29	Cell densities	IHC	SLC_0002107	Nissl_6	01449920	Left hemisphere	2021/07/05	Protocol_Sectioning_Cryostat_2014-	JM	50	3	Parasagittal	2021/07/15	Cresyl Violet	SLD_0000656	1	stored into cryoprotectant and at -20°C until mounting
2021/07/19 12:02:00	a050ec60-92c8-4e19-9f13-195c2211140e	2021/07/20 14:39:29	Cell densities	IHC	SLC_0002106	Nissl_6	01449920	Left hemisphere	2021/07/05	Protocol_Sectioning_Cryostat_2014-	JM	50	3	Parasagittal	2021/07/15	Cresyl Violet	SLD_0000655	6	stored into cryoprotectant and at -20°C until mounting
2021/07/19 12:02:00	5d8d8905-68bf-49ae-815b-036b76b21dae	2021/07/20 14:39:29	Cell densities	IHC	SLC_0002105	Nissl_6	01449920	Left hemisphere	2021/07/05	Protocol_Sectioning_Cryostat_2014-	JM	50	3	Parasagittal	2021/07/15	Cresyl Violet	SLD_0000655	5	stored into cryoprotectant and at -20°C until mounting
2021/07/19 12:02:00	f2e32c3c-c13d-435b-bf8b-52d7d06dc07e	2021/07/20 14:39:29	Cell densities	IHC	SLC_0002104	Nissl_6	01449920	Left hemisphere	2021/07/05	Protocol_Sectioning_Cryostat_2014-	JM	50	3	Parasagittal	2021/07/15	Cresyl Violet	SLD_0000655	4	stored into cryoprotectant and at -20°C until mounting
2021/07/19 12:01:59	b39d96fc-4b35-490a-a9b5-160a2240cf81	2021/07/20 14:39:29	Cell densities	IHC	SLC_0002103	Nissl_6	01449920	Left hemisphere	2021/07/05	Protocol_Sectioning_Cryostat_2014-	JM	50	3	Parasagittal	2021/07/15	Cresyl Violet	SLD_0000655	3	stored into cryoprotectant and at -20°C until mounting
2021/07/19 12:01:59	7975f161-8aa3-4bdf-88cc-3223b88fe9e0	2021/07/20 14:39:29	Cell densities	IHC	SLC_0002102	Nissl_6	01449920	Left hemisphere	2021/07/05	Protocol_Sectioning_Cryostat_2014-	JM	50	3	Parasagittal	2021/07/15	Cresyl Violet	SLD_0000655	2	stored into cryoprotectant and at -20°C until mounting
2021/07/19 12:01:59	10ae8229-f377-4d0b-b5fb-150abc41040f	2021/07/20 14:39:29	Cell densities	IHC	SLC_0002101	Nissl_6	01449920	Left hemisphere	2021/07/05	Protocol_Sectioning_Cryostat_2014-	JM	50	3	Parasagittal	2021/07/15	Cresyl Violet	SLD_0000655	1	stored into cryoprotectant and at -20°C until mounting
2021/07/19 12:01:58	2bf48c0a-4bfe-4b7b-a476-28c03d734f89	2021/07/20 14:39:29	Cell densities	IHC	SLC_0002100	Nissl_6	01449920	Left hemisphere	2021/07/05	Protocol_Sectioning_Cryostat_2014-	JM	50	3	Parasagittal	2021/07/15	Cresyl Violet	SLD_0000654	6	stored into cryoprotectant and at -20°C until mounting
2021/07/19 12:01:58	b041f8bf-a912-4cf8-886d-f589a0e5ed2b	2021/07/20 14:39:28	Cell densities	IHC	SLC_0002099	Nissl_6	01449920	Left hemisphere	2021/07/05	Protocol_Sectioning_Cryostat_2014-	JM	50	3	Parasagittal	2021/07/15	Cresyl Violet	SLD_0000654	5	stored into cryoprotectant and at -20°C until mounting
2021/07/19 12:01:58	092db7a9-c203-456b-a24d-7745682ff877	2021/07/20 14:39:28	Cell densities	IHC	SLC_0002098	Nissl_6	01449920	Left hemisphere	2021/07/05	Protocol_Sectioning_Cryostat_2014-	JM	50	3	Parasagittal	2021/07/15	Cresyl Violet	SLD_0000654	4	stored into cryoprotectant and at -20°C until mounting
2021/07/19 12:01:57	65e7efd2-cb52-44dd-8b91-698faa57b99a	2021/07/20 14:39:28	Cell densities	IHC	SLC_0002097	Nissl_6	01449920	Left hemisphere	2021/07/05	Protocol_Sectioning_Cryostat_2014-	JM	50	3	Parasagittal	2021/07/15	Cresyl Violet	SLD_0000654	3	stored into cryoprotectant and at -20°C until mounting
2021/07/19 12:01:57	e37319bb-b455-463f-8055-1c878a35c6fe	2021/07/20 14:39:28	Cell densities	IHC	SLC_0002096	Nissl_6	01449920	Left hemisphere	2021/07/05	Protocol_Sectioning_Cryostat_2014-	JM	50	3	Parasagittal	2021/07/15	Cresyl Violet	SLD_0000654	2	stored into cryoprotectant and at -20°C until mounting
2021/07/19 12:01:57	4e7c342a-5312-40d9-be7a-24aa5c1a897d	2021/07/20 14:39:28	Cell densities	IHC	SLC_0002095	Nissl_6	01449920	Left hemisphere	2021/07/05	Protocol_Sectioning_Cryostat_2014-	JM	50	3	Parasagittal	2021/07/15	Cresyl Violet	SLD_0000654	1	stored into cryoprotectant and at -20°C until mounting
2021/07/19 12:01:56	a0280053-9023-473c-b5a0-7986bad170a3	2021/07/20 14:39:28	Cell densities	IHC	SLC_0002094	Nissl_6	01449920	Left hemisphere	2021/07/05	Protocol_Sectioning_Cryostat_2014-	JM	50	3	Parasagittal	2021/07/15	Cresyl Violet	SLD_0000653	6	stored into cryoprotectant and at -20°C until mounting
2021/07/19 12:01:56	24c48485-27c3-4abc-8810-712970b4b3ab	2021/07/20 14:39:28	Cell densities	IHC	SLC_0002093	Nissl_6	01449920	Left hemisphere	2021/07/05	Protocol_Sectioning_Cryostat_2014-	JM	50	3	Parasagittal	2021/07/15	Cresyl Violet	SLD_0000653	5	stored into cryoprotectant and at -20°C until mounting
2021/07/19 12:01:56	a89270d1-14be-46e8-95b7-96cdeac257ba	2021/07/20 14:39:28	Cell densities	IHC	SLC_0002092	Nissl_6	01449920	Left hemisphere	2021/07/05	Protocol_Sectioning_Cryostat_2014-	JM	50	3	Parasagittal	2021/07/15	Cresyl Violet	SLD_0000653	4	stored into cryoprotectant and at -20°C until mounting
2021/07/19 12:01:56	448a5f8d-584a-43ad-aeff-73b0bd31d212	2021/07/20 14:39:28	Cell densities	IHC	SLC_0002091	Nissl_6	01449920	Left hemisphere	2021/07/05	Protocol_Sectioning_Cryostat_2014-	JM	50	3	Parasagittal	2021/07/15	Cresyl Violet	SLD_0000653	3	stored into cryoprotectant and at -20°C until mounting
2021/07/19 12:01:55	d685d046-91c2-4c65-843a-cdfbb5bf34f2	2021/07/20 14:39:28	Cell densities	IHC	SLC_0002090	Nissl_6	01449920	Left hemisphere	2021/07/05	Protocol_Sectioning_Cryostat_2014-	JM	50	3	Parasagittal	2021/07/15	Cresyl Violet	SLD_0000653	2	stored into cryoprotectant and at -20°C until mounting
2021/07/19 12:01:55	ef46e2e0-7747-4402-a345-d29239fd8b6c	2021/07/20 14:39:28	Cell densities	IHC	SLC_0002089	Nissl_6	01449920	Left hemisphere	2021/07/05	Protocol_Sectioning_Cryostat_2014-	JM	50	3	Parasagittal	2021/07/15	Cresyl Violet	SLD_0000653	1	stored into cryoprotectant and at -20°C until mounting
2021/07/19 12:01:55	d39d24fe-c220-4391-b221-11fdd950b135	2021/07/20 14:39:27	Cell densities	IHC	SLC_0002088	Nissl_6	01449920	Left hemisphere	2021/07/05	Protocol_Sectioning_Cryostat_2014-	JM	50	3	Parasagittal	2021/07/15	Cresyl Violet	SLD_0000652	6	stored into cryoprotectant and at -20°C until mounting
2021/07/19 12:01:54	b26526c9-43ee-49ad-b0a4-0a3774cb972f	2021/07/20 14:39:27	Cell densities	IHC	SLC_0002087	Nissl_6	01449920	Left hemisphere	2021/07/05	Protocol_Sectioning_Cryostat_2014-	JM	50	3	Parasagittal	2021/07/15	Cresyl Violet	SLD_0000652	5	stored into cryoprotectant and at -20°C until mounting
2021/07/19 12:01:54	cc152d1b-c5d1-46ca-9be9-aeadb0494486	2021/07/20 14:39:27	Cell densities	IHC	SLC_0002086	Nissl_6	01449920	Left hemisphere	2021/07/05	Protocol_Sectioning_Cryostat_2014-	JM	50	3	Parasagittal	2021/07/15	Cresyl Violet	SLD_0000652	4	stored into cryoprotectant and at -20°C until mounting
2021/07/19 12:01:54	fc4ef6f8-6513-4dd1-a9f1-9ca7f52f6a3f	2021/07/20 14:39:27	Cell densities	IHC	SLC_0002085	Nissl_6	01449920	Left hemisphere	2021/07/05	Protocol_Sectioning_Cryostat_2014-	JM	50	3	Parasagittal	2021/07/15	Cresyl Violet	SLD_0000652	3	stored into cryoprotectant and at -20°C until mounting
2021/07/19 12:01:53	40bbf433-c838-4e34-9a10-db6dafc8dae7	2021/07/20 14:39:27	Cell densities	IHC	SLC_0002084	Nissl_6	01449920	Left hemisphere	2021/07/05	Protocol_Sectioning_Cryostat_2014-	JM	50	3	Parasagittal	2021/07/15	Cresyl Violet	SLD_0000652	2	stored into cryoprotectant and at -20°C until mounting
2021/07/19 12:01:53	cb665969-3b0b-492f-a3bd-2dd800dc7439	2021/07/20 14:39:27	Cell densities	IHC	SLC_0002083	Nissl_6	01449920	Left hemisphere	2021/07/05	Protocol_Sectioning_Cryostat_2014-	JM	50	3	Parasagittal	2021/07/15	Cresyl Violet	SLD_0000652	1	stored into cryoprotectant and at -20°C until mounting
2021/07/19 12:01:53	6d28818f-dfdd-480e-b2eb-154d375a4ed9	2021/07/20 14:39:27	Cell densities	IHC	SLC_0002082	Nissl_6	01449920	Left hemisphere	2021/07/05	Protocol_Sectioning_Cryostat_2014-	JM	50	3	Parasagittal	2021/07/15	Cresyl Violet	SLD_0000651	6	stored into cryoprotectant and at -20°C until mounting
2021/07/19 12:01:52	fc3c519e-e208-4682-9ca6-e4429f90aad5	2021/07/20 14:39:27	Cell densities	IHC	SLC_0002081	Nissl_6	01449920	Left hemisphere	2021/07/05	Protocol_Sectioning_Cryostat_2014-	JM	50	3	Parasagittal	2021/07/15	Cresyl Violet	SLD_0000651	5	stored into cryoprotectant and at -20°C until mounting
2021/07/19 12:01:52	0c2e0b38-6e8d-4703-aabc-6fa85748ab45	2021/07/20 14:39:27	Cell densities	IHC	SLC_0002080	Nissl_6	01449920	Left hemisphere	2021/07/05	Protocol_Sectioning_Cryostat_2014-	JM	50	3	Parasagittal	2021/07/15	Cresyl Violet	SLD_0000651	4	stored into cryoprotectant and at -20°C until mounting
2021/07/19 12:01:52	f45598ae-52e0-406f-aff9-968d1fb1833a	2021/07/20 14:39:27	Cell densities	IHC	SLC_0002079	Nissl_6	01449920	Left hemisphere	2021/07/05	Protocol_Sectioning_Cryostat_2014-	JM	50	3	Parasagittal	2021/07/15	Cresyl Violet	SLD_0000651	3	stored into cryoprotectant and at -20°C until mounting
2021/07/19 12:01:52	47462809-86aa-40d6-9486-baa31974fa0b	2021/07/20 14:39:26	Cell densities	IHC	SLC_0002078	Nissl_6	01449920	Left hemisphere	2021/07/05	Protocol_Sectioning_Cryostat_2014-	JM	50	3	Parasagittal	2021/07/15	Cresyl Violet	SLD_0000651	2	stored into cryoprotectant and at -20°C until mounting
2021/07/19 12:01:51	c6c05912-e49b-49ba-a8aa-f224dcf4c13f	2021/07/20 14:39:26	Cell densities	IHC	SLC_0002077	Nissl_6	01449920	Left hemisphere	2021/07/05	Protocol_Sectioning_Cryostat_2014-	JM	50	3	Parasagittal	2021/07/15	Cresyl Violet	SLD_0000651	1	stored into cryoprotectant and at -20°C until mounting
2021/07/19 12:01:51	742e1b99-5b84-475a-8511-72c3d1efe49d	2021/07/20 14:39:26	Cell densities	IHC	SLC_0002076	Nissl_6	01449920	Left hemisphere	2021/07/05	Protocol_Sectioning_Cryostat_2014-	JM	50	3	Parasagittal	2021/07/15	Cresyl Violet	SLD_0000650	6	stored into cryoprotectant and at -20°C until mounting
2021/07/19 12:01:51	7b0652ed-940d-4ffc-92bb-5a8644510bf6	2021/07/20 14:39:26	Cell densities	IHC	SLC_0002075	Nissl_6	01449920	Left hemisphere	2021/07/05	Protocol_Sectioning_Cryostat_2014-	JM	50	3	Parasagittal	2021/07/15	Cresyl Violet	SLD_0000650	5	stored into cryoprotectant and at -20°C until mounting
2021/07/19 12:01:50	d6cb2480-3243-4b19-8893-e4787a659b09	2021/07/20 14:39:26	Cell densities	IHC	SLC_0002074	Nissl_6	01449920	Left hemisphere	2021/07/05	Protocol_Sectioning_Cryostat_2014-	JM	50	3	Parasagittal	2021/07/15	Cresyl Violet	SLD_0000650	4	stored into cryoprotectant and at -20°C until mounting
2021/07/19 12:01:50	a1495ae5-ff85-4a58-9b43-6e6303b5b42a	2021/07/20 14:39:26	Cell densities	IHC	SLC_0002073	Nissl_6	01449920	Left hemisphere	2021/07/05	Protocol_Sectioning_Cryostat_2014-	JM	50	3	Parasagittal	2021/07/15	Cresyl Violet	SLD_0000650	3	stored into cryoprotectant and at -20°C until mounting
2021/07/19 12:01:50	e3e74d17-3227-4e05-b6e8-11d2caad8292	2021/07/20 14:39:26	Cell densities	IHC	SLC_0002072	Nissl_6	01449920	Left hemisphere	2021/07/05	Protocol_Sectioning_Cryostat_2014-	JM	50	3	Parasagittal	2021/07/15	Cresyl Violet	SLD_0000650	2	stored into cryoprotectant and at -20°C until mounting
2021/07/19 12:01:49	e5ed40ad-11a0-4b40-ba72-0ab64d760ca3	2021/07/20 14:39:26	Cell densities	IHC	SLC_0002071	Nissl_6	01449920	Left hemisphere	2021/07/05	Protocol_Sectioning_Cryostat_2014-	JM	50	3	Parasagittal	2021/07/15	Cresyl Violet	SLD_0000650	1	stored into cryoprotectant and at -20°C until mounting
2021/07/19 12:01:49	d8bcb757-5b9f-4adb-a8de-02bc0d8f11aa	2021/07/20 14:39:26	Cell densities	IHC	SLC_0002070	Nissl_6	01449920	Left hemisphere	2021/07/05	Protocol_Sectioning_Cryostat_2014-	JM	50	3	Parasagittal	2021/07/15	Cresyl Violet	SLD_0000649	6	stored into cryoprotectant and at -20°C until mounting
2021/07/19 12:01:49	da0171e4-3767-472a-8289-9a2de9184f3d	2021/07/20 14:39:26	Cell densities	IHC	SLC_0002069	Nissl_6	01449920	Left hemisphere	2021/07/05	Protocol_Sectioning_Cryostat_2014-	JM	50	3	Parasagittal	2021/07/15	Cresyl Violet	SLD_0000649	5	stored into cryoprotectant and at -20°C until mounting
2021/07/19 12:01:49	c12927d4-ea0b-4e87-8926-2739836e6f6d	2021/07/20 14:39:26	Cell densities	IHC	SLC_0002068	Nissl_6	01449920	Left hemisphere	2021/07/05	Protocol_Sectioning_Cryostat_2014-	JM	50	3	Parasagittal	2021/07/15	Cresyl Violet	SLD_0000649	4	stored into cryoprotectant and at -20°C until mounting
2021/07/19 12:01:48	24c74ec1-9504-4064-9bf0-2a9b0ad43ba6	2021/07/20 14:39:25	Cell densities	IHC	SLC_0002067	Nissl_6	01449920	Left hemisphere	2021/07/05	Protocol_Sectioning_Cryostat_2014-	JM	50	3	Parasagittal	2021/07/15	Cresyl Violet	SLD_0000649	3	stored into cryoprotectant and at -20°C until mounting
2021/07/19 12:01:48	b0c9e851-9afc-4964-86b0-e1d8203e0db9	2021/07/20 14:39:25	Cell densities	IHC	SLC_0002066	Nissl_6	01449920	Left hemisphere	2021/07/05	Protocol_Sectioning_Cryostat_2014-	JM	50	3	Parasagittal	2021/07/15	Cresyl Violet	SLD_0000649	2	stored into cryoprotectant and at -20°C until mounting
2021/07/19 12:01:48	b9229803-cbe6-4f88-87de-b74c834a27be	2021/07/20 14:39:25	Cell densities	IHC	SLC_0002065	Nissl_6	01449920	Left hemisphere	2021/07/05	Protocol_Sectioning_Cryostat_2014-	JM	50	3	Parasagittal	2021/07/15	Cresyl Violet	SLD_0000649	1	stored into cryoprotectant and at -20°C until mounting
2021/07/19 12:01:47	8ce04311-7743-4ec3-acf8-053781830212	2021/07/20 14:39:25	Cell densities	IHC	SLC_0002064	Nissl_6	01449920	Left hemisphere	2021/07/05	Protocol_Sectioning_Cryostat_2014-	JM	50	3	Parasagittal	2021/07/15	Cresyl Violet	SLD_0000648	9	stored into cryoprotectant and at -20°C until mounting
2021/07/19 12:01:47	dafcb86e-ea98-4463-a95f-07f6e44a1987	2021/07/20 14:39:25	Cell densities	IHC	SLC_0002063	Nissl_6	01449920	Left hemisphere	2021/07/05	Protocol_Sectioning_Cryostat_2014-	JM	50	3	Parasagittal	2021/07/15	Cresyl Violet	SLD_0000648	8	stored into cryoprotectant and at -20°C until mounting
2021/07/19 12:01:47	58d2f8d9-1b18-4ccd-b30e-8c606e545d38	2021/07/20 14:39:25	Cell densities	IHC	SLC_0002062	Nissl_6	01449920	Left hemisphere	2021/07/05	Protocol_Sectioning_Cryostat_2014-	JM	50	3	Parasagittal	2021/07/15	Cresyl Violet	SLD_0000648	7	stored into cryoprotectant and at -20°C until mounting
2021/07/19 12:01:46	81d268e3-e564-4101-a9a7-2a32e4ba4e16	2021/07/20 14:39:25	Cell densities	IHC	SLC_0002061	Nissl_6	01449920	Left hemisphere	2021/07/05	Protocol_Sectioning_Cryostat_2014-	JM	50	3	Parasagittal	2021/07/15	Cresyl Violet	SLD_0000648	6	stored into cryoprotectant and at -20°C until mounting
2021/07/19 12:01:46	2cb8aeb3-5ad5-4655-b640-73ef430f2802	2021/07/20 14:39:25	Cell densities	IHC	SLC_0002060	Nissl_6	01449920	Left hemisphere	2021/07/05	Protocol_Sectioning_Cryostat_2014-	JM	50	3	Parasagittal	2021/07/15	Cresyl Violet	SLD_0000648	5	stored into cryoprotectant and at -20°C until mounting
2021/07/19 12:01:46	ea261a3a-6487-4399-83e1-43252af41336	2021/07/20 14:39:25	Cell densities	IHC	SLC_0002059	Nissl_6	01449920	Left hemisphere	2021/07/05	Protocol_Sectioning_Cryostat_2014-	JM	50	3	Parasagittal	2021/07/15	Cresyl Violet	SLD_0000648	4	stored into cryoprotectant and at -20°C until mounting
2021/07/19 12:01:46	bcd8219c-3d9a-48ba-b1c4-9cd4ec944236	2021/07/20 14:39:25	Cell densities	IHC	SLC_0002058	Nissl_6	01449920	Left hemisphere	2021/07/05	Protocol_Sectioning_Cryostat_2014-	JM	50	3	Parasagittal	2021/07/15	Cresyl Violet	SLD_0000648	3	stored into cryoprotectant and at -20°C until mounting
2021/07/19 12:01:45	eb646b50-a73e-42a8-b349-09df3a5c0728	2021/07/20 14:39:24	Cell densities	IHC	SLC_0002057	Nissl_6	01449920	Left hemisphere	2021/07/05	Protocol_Sectioning_Cryostat_2014-	JM	50	3	Parasagittal	2021/07/15	Cresyl Violet	SLD_0000648	2	stored into cryoprotectant and at -20°C until mounting
2021/07/19 12:01:45	fe581455-b9e0-4639-897c-8abaf6a1df20	2021/07/20 14:39:24	Cell densities	IHC	SLC_0002056	Nissl_6	01449920	Left hemisphere	2021/07/05	Protocol_Sectioning_Cryostat_2014-	JM	50	3	Parasagittal	2021/07/15	Cresyl Violet	SLD_0000648	1	stored into cryoprotectant and at -20°C until mounting
2021/07/19 12:01:45	229baba1-d0f8-455a-af4e-b8f1f79ccaa5	2021/07/20 14:39:24	Cell densities	IHC	SLC_0002055	Nissl_6	01449920	Left hemisphere	2021/07/05	Protocol_Sectioning_Cryostat_2014-	JM	50	3	Parasagittal	2021/07/15	Cresyl Violet	SLD_0000647	14	stored into cryoprotectant and at -20°C until mounting
2021/07/19 12:01:44	a9dd7aa0-bbc7-4ed2-95bc-4e10e2c1f80c	2021/07/20 14:39:24	Cell densities	IHC	SLC_0002054	Nissl_6	01449920	Left hemisphere	2021/07/05	Protocol_Sectioning_Cryostat_2014-	JM	50	3	Parasagittal	2021/07/15	Cresyl Violet	SLD_0000647	13	stored into cryoprotectant and at -20°C until mounting
2021/07/19 12:01:44	766c3dd5-c44e-45b5-b78b-06e8c8c7ba89	2021/07/20 14:39:24	Cell densities	IHC	SLC_0002053	Nissl_6	01449920	Left hemisphere	2021/07/05	Protocol_Sectioning_Cryostat_2014-	JM	50	3	Parasagittal	2021/07/15	Cresyl Violet	SLD_0000647	12	stored into cryoprotectant and at -20°C until mounting
2021/07/19 12:01:44	319dd083-d244-40da-9626-be5ce83e9cd6	2021/07/20 14:39:24	Cell densities	IHC	SLC_0002052	Nissl_6	01449920	Left hemisphere	2021/07/05	Protocol_Sectioning_Cryostat_2014-	JM	50	3	Parasagittal	2021/07/15	Cresyl Violet	SLD_0000647	11	stored into cryoprotectant and at -20°C until mounting
2021/07/19 12:01:44	cd5e3f93-a62c-4170-b620-6459914055a9	2021/07/20 14:39:24	Cell densities	IHC	SLC_0002051	Nissl_6	01449920	Left hemisphere	2021/07/05	Protocol_Sectioning_Cryostat_2014-	JM	50	3	Parasagittal	2021/07/15	Cresyl Violet	SLD_0000647	10	stored into cryoprotectant and at -20°C until mounting
2021/07/19 12:01:43	134bc585-5e8d-4775-8e4b-6a201c58921f	2021/07/20 14:39:24	Cell densities	IHC	SLC_0002050	Nissl_6	01449920	Left hemisphere	2021/07/05	Protocol_Sectioning_Cryostat_2014-	JM	50	3	Parasagittal	2021/07/15	Cresyl Violet	SLD_0000647	9	stored into cryoprotectant and at -20°C until mounting
2021/07/19 12:01:43	f640cfe4-e2e4-4fa4-bbaa-bda1a6c341cf	2021/07/20 14:39:24	Cell densities	IHC	SLC_0002049	Nissl_6	01449920	Left hemisphere	2021/07/05	Protocol_Sectioning_Cryostat_2014-	JM	50	3	Parasagittal	2021/07/15	Cresyl Violet	SLD_0000647	8	stored into cryoprotectant and at -20°C until mounting
2021/07/19 12:01:43	cd1b3300-b9bd-4167-bdfe-409a1636a33c	2021/07/20 14:39:24	Cell densities	IHC	SLC_0002048	Nissl_6	01449920	Left hemisphere	2021/07/05	Protocol_Sectioning_Cryostat_2014-	JM	50	3	Parasagittal	2021/07/15	Cresyl Violet	SLD_0000647	7	stored into cryoprotectant and at -20°C until mounting
2021/07/19 12:01:42	8c64555d-831b-4013-a65b-b7b237347676	2021/07/20 14:39:24	Cell densities	IHC	SLC_0002047	Nissl_6	01449920	Left hemisphere	2021/07/05	Protocol_Sectioning_Cryostat_2014-	JM	50	3	Parasagittal	2021/07/15	Cresyl Violet	SLD_0000647	6	stored into cryoprotectant and at -20°C until mounting
2021/07/19 12:01:42	64fb8ff2-2bfd-4226-802c-53279aadc997	2021/07/20 14:39:24	Cell densities	IHC	SLC_0002046	Nissl_6	01449920	Left hemisphere	2021/07/05	Protocol_Sectioning_Cryostat_2014-	JM	50	3	Parasagittal	2021/07/15	Cresyl Violet	SLD_0000647	5	stored into cryoprotectant and at -20°C until mounting
2021/07/19 12:01:42	cec923bc-64ff-4c28-a151-48a48f569f3c	2021/07/20 14:39:23	Cell densities	IHC	SLC_0002045	Nissl_6	01449920	Left hemisphere	2021/07/05	Protocol_Sectioning_Cryostat_2014-	JM	50	3	Parasagittal	2021/07/15	Cresyl Violet	SLD_0000647	4	stored into cryoprotectant and at -20°C until mounting
2021/07/19 12:01:41	76ab555f-3a5c-47c4-8aeb-1f9488eb10a2	2021/07/20 14:39:23	Cell densities	IHC	SLC_0002044	Nissl_6	01449920	Left hemisphere	2021/07/05	Protocol_Sectioning_Cryostat_2014-	JM	50	3	Parasagittal	2021/07/15	Cresyl Violet	SLD_0000647	3	stored into cryoprotectant and at -20°C until mounting
2021/07/19 12:01:41	8c8675fe-c2c8-4dfa-b5c2-5bb5cf579c35	2021/07/20 14:39:23	Cell densities	IHC	SLC_0002043	Nissl_6	01449920	Left hemisphere	2021/07/05	Protocol_Sectioning_Cryostat_2014-	JM	50	3	Parasagittal	2021/07/15	Cresyl Violet	SLD_0000647	2	stored into cryoprotectant and at -20°C until mounting
2021/07/19 12:00:43	f12efded-a8de-4c4c-9735-e190b2450be5	2021/07/20 14:39:23	Cell densities	IHC	SLC_0002042	Nissl_6	01449920	Left hemisphere	2021/07/05	Protocol_Sectioning_Cryostat_2014-	JM	50	3	Parasagittal	2021/07/15	Cresyl Violet	SLD_0000647	1	stored into cryoprotectant and at -20°C until mounting
2021/07/19 11:57:34	cbb0f01b-a13f-492a-8326-1fa13fb39783	2021/07/20 14:39:23	Cell densities	IHC	SLC_0002041	Nissl_6	01449920	Right hemisphere	2021/07/05	Protocol_Sectioning_Cryostat_2014-	JM	50	3	Parasagittal	2021/07/15	Cresyl Violet	SLD_0000646	2	stored into cryoprotectant and at -20°C until mounting
2021/07/19 11:57:34	7864cd56-4fae-4297-a260-266bfacda242	2021/07/20 14:39:23	Cell densities	IHC	SLC_0002040	Nissl_6	01449920	Right hemisphere	2021/07/05	Protocol_Sectioning_Cryostat_2014-	JM	50	3	Parasagittal	2021/07/15	Cresyl Violet	SLD_0000646	1	stored into cryoprotectant and at -20°C until mounting
2021/07/19 11:57:34	cc2eb8fd-a5a9-4024-aa83-fe259e2a3683	2021/07/20 14:39:23	Cell densities	IHC	SLC_0002039	Nissl_6	01449920	Right hemisphere	2021/07/05	Protocol_Sectioning_Cryostat_2014-	JM	50	3	Parasagittal	2021/07/15	Cresyl Violet	SLD_0000645	4	stored into cryoprotectant and at -20°C until mounting
2021/07/19 11:57:33	21243c46-3d40-4fb6-a1c4-e8b52e7f39e5	2021/07/20 14:39:23	Cell densities	IHC	SLC_0002038	Nissl_6	01449920	Right hemisphere	2021/07/05	Protocol_Sectioning_Cryostat_2014-	JM	50	3	Parasagittal	2021/07/15	Cresyl Violet	SLD_0000645	3	stored into cryoprotectant and at -20°C until mounting
2021/07/19 11:57:33	85ab0d2a-4395-4214-a495-bc93d78b1203	2021/07/20 14:39:23	Cell densities	IHC	SLC_0002037	Nissl_6	01449920	Right hemisphere	2021/07/05	Protocol_Sectioning_Cryostat_2014-	JM	50	3	Parasagittal	2021/07/15	Cresyl Violet	SLD_0000645	2	stored into cryoprotectant and at -20°C until mounting
2021/07/19 11:57:33	6a4b9f1c-211f-43e3-bc59-7ab45466ed52	2021/07/20 14:39:23	Cell densities	IHC	SLC_0002036	Nissl_6	01449920	Right hemisphere	2021/07/05	Protocol_Sectioning_Cryostat_2014-	JM	50	3	Parasagittal	2021/07/15	Cresyl Violet	SLD_0000645	1	stored into cryoprotectant and at -20°C until mounting
2021/07/19 11:57:32	93494899-004b-4839-82de-8b6086d57312	2021/07/20 14:39:23	Cell densities	IHC	SLC_0002035	Nissl_6	01449920	Right hemisphere	2021/07/05	Protocol_Sectioning_Cryostat_2014-	JM	50	3	Parasagittal	2021/07/15	Cresyl Violet	SLD_0000644	4	stored into cryoprotectant and at -20°C until mounting
2021/07/19 11:57:32	fa62d7b8-7911-44e2-950e-c86128a738c1	2021/07/20 14:39:22	Cell densities	IHC	SLC_0002034	Nissl_6	01449920	Right hemisphere	2021/07/05	Protocol_Sectioning_Cryostat_2014-	JM	50	3	Parasagittal	2021/07/15	Cresyl Violet	SLD_0000644	3	stored into cryoprotectant and at -20°C until mounting
2021/07/19 11:57:32	eabbd594-2bf1-4429-aa96-1428d94c042b	2021/07/20 14:39:22	Cell densities	IHC	SLC_0002033	Nissl_6	01449920	Right hemisphere	2021/07/05	Protocol_Sectioning_Cryostat_2014-	JM	50	3	Parasagittal	2021/07/15	Cresyl Violet	SLD_0000644	2	stored into cryoprotectant and at -20°C until mounting
2021/07/19 11:57:31	84633673-8aec-4ce4-ba14-fd7050347f30	2021/07/20 14:39:22	Cell densities	IHC	SLC_0002032	Nissl_6	01449920	Right hemisphere	2021/07/05	Protocol_Sectioning_Cryostat_2014-	JM	50	3	Parasagittal	2021/07/15	Cresyl Violet	SLD_0000644	1	stored into cryoprotectant and at -20°C until mounting
2021/07/19 11:57:31	4f14e277-d275-46e1-a3ae-4df5582c1336	2021/07/20 14:39:22	Cell densities	IHC	SLC_0002031	Nissl_6	01449920	Right hemisphere	2021/07/05	Protocol_Sectioning_Cryostat_2014-	JM	50	3	Parasagittal	2021/07/15	Cresyl Violet	SLD_0000643	4	stored into cryoprotectant and at -20°C until mounting
2021/07/19 11:57:31	ff1e0578-26f4-438b-98c8-817ba9e05e76	2021/07/20 14:39:22	Cell densities	IHC	SLC_0002030	Nissl_6	01449920	Right hemisphere	2021/07/05	Protocol_Sectioning_Cryostat_2014-	JM	50	3	Parasagittal	2021/07/15	Cresyl Violet	SLD_0000643	3	stored into cryoprotectant and at -20°C until mounting
2021/07/19 11:57:30	10963340-43fc-474d-930c-c0ff11810fc5	2021/07/20 14:39:22	Cell densities	IHC	SLC_0002029	Nissl_6	01449920	Right hemisphere	2021/07/05	Protocol_Sectioning_Cryostat_2014-	JM	50	3	Parasagittal	2021/07/15	Cresyl Violet	SLD_0000643	2	stored into cryoprotectant and at -20°C until mounting
2021/07/19 11:57:30	1079d74d-4b05-43cf-b16b-470854a9ffaa	2021/07/20 14:39:22	Cell densities	IHC	SLC_0002028	Nissl_6	01449920	Right hemisphere	2021/07/05	Protocol_Sectioning_Cryostat_2014-	JM	50	3	Parasagittal	2021/07/15	Cresyl Violet	SLD_0000643	1	stored into cryoprotectant and at -20°C until mounting
2021/07/19 11:57:30	da6d459e-ad5d-4f03-9cd9-005161560daf	2021/07/20 14:39:22	Cell densities	IHC	SLC_0002027	Nissl_6	01449920	Right hemisphere	2021/07/05	Protocol_Sectioning_Cryostat_2014-	JM	50	3	Parasagittal	2021/07/15	Cresyl Violet	SLD_0000642	4	stored into cryoprotectant and at -20°C until mounting
2021/07/19 11:57:29	7de1e08e-e435-4685-b217-5372a49295d4	2021/07/20 14:39:22	Cell densities	IHC	SLC_0002026	Nissl_6	01449920	Right hemisphere	2021/07/05	Protocol_Sectioning_Cryostat_2014-	JM	50	3	Parasagittal	2021/07/15	Cresyl Violet	SLD_0000642	3	stored into cryoprotectant and at -20°C until mounting
2021/07/19 11:57:29	2b443cc2-d7a3-4855-8155-3a8bc9270d87	2021/07/20 14:39:22	Cell densities	IHC	SLC_0002025	Nissl_6	01449920	Right hemisphere	2021/07/05	Protocol_Sectioning_Cryostat_2014-	JM	50	3	Parasagittal	2021/07/15	Cresyl Violet	SLD_0000642	2	stored into cryoprotectant and at -20°C until mounting
2021/07/19 11:57:29	13e56979-cc09-41e5-8b6b-51e23d56a697	2021/07/20 14:39:22	Cell densities	IHC	SLC_0002024	Nissl_6	01449920	Right hemisphere	2021/07/05	Protocol_Sectioning_Cryostat_2014-	JM	50	3	Parasagittal	2021/07/15	Cresyl Violet	SLD_0000642	1	stored into cryoprotectant and at -20°C until mounting
2021/07/19 11:57:28	30a0d754-fc26-4ee4-ab9d-1c80eadd8c1d	2021/07/20 14:39:22	Cell densities	IHC	SLC_0002023	Nissl_6	01449920	Right hemisphere	2021/07/05	Protocol_Sectioning_Cryostat_2014-	JM	50	3	Parasagittal	2021/07/15	Cresyl Violet	SLD_0000641	3	stored into cryoprotectant and at -20°C until mounting
2021/07/19 11:57:28	dae376c8-d302-47cd-9546-b1f9d112e01b	2021/07/20 14:39:21	Cell densities	IHC	SLC_0002022	Nissl_6	01449920	Right hemisphere	2021/07/05	Protocol_Sectioning_Cryostat_2014-	JM	50	3	Parasagittal	2021/07/15	Cresyl Violet	SLD_0000641	2	stored into cryoprotectant and at -20°C until mounting
2021/07/19 11:57:28	1cae1419-7b67-4821-9265-bc63ae264bfa	2021/07/20 14:39:21	Cell densities	IHC	SLC_0002021	Nissl_6	01449920	Right hemisphere	2021/07/05	Protocol_Sectioning_Cryostat_2014-	JM	50	3	Parasagittal	2021/07/15	Cresyl Violet	SLD_0000641	1	stored into cryoprotectant and at -20°C until mounting
2021/07/19 11:57:27	de4544ab-6ae9-4ce2-95d8-4bbd829f8ce6	2021/07/20 14:39:21	Cell densities	IHC	SLC_0002020	Nissl_6	01449920	Right hemisphere	2021/07/05	Protocol_Sectioning_Cryostat_2014-	JM	50	3	Parasagittal	2021/07/15	Cresyl Violet	SLD_0000640	4	stored into cryoprotectant and at -20°C until mounting
2021/07/19 11:57:27	b284ca46-ae7c-4cc6-8551-5fa94ab96267	2021/07/20 14:39:21	Cell densities	IHC	SLC_0002019	Nissl_6	01449920	Right hemisphere	2021/07/05	Protocol_Sectioning_Cryostat_2014-	JM	50	3	Parasagittal	2021/07/15	Cresyl Violet	SLD_0000640	3	stored into cryoprotectant and at -20°C until mounting
2021/07/19 11:57:27	4ee59eed-8645-494c-b2a8-2eaa4637cb31	2021/07/20 14:39:21	Cell densities	IHC	SLC_0002018	Nissl_6	01449920	Right hemisphere	2021/07/05	Protocol_Sectioning_Cryostat_2014-	JM	50	3	Parasagittal	2021/07/15	Cresyl Violet	SLD_0000640	2	stored into cryoprotectant and at -20°C until mounting
2021/07/19 11:57:26	0033bbc1-2d07-4cfa-9d63-da8d315df2c2	2021/07/20 14:39:21	Cell densities	IHC	SLC_0002017	Nissl_6	01449920	Right hemisphere	2021/07/05	Protocol_Sectioning_Cryostat_2014-	JM	50	3	Parasagittal	2021/07/15	Cresyl Violet	SLD_0000640	1	stored into cryoprotectant and at -20°C until mounting
2021/07/19 11:57:26	8fdaa8b7-0cd9-4a5f-94e6-4cfd665866b9	2021/07/20 14:39:21	Cell densities	IHC	SLC_0002016	Nissl_6	01449920	Right hemisphere	2021/07/05	Protocol_Sectioning_Cryostat_2014-	JM	50	3	Parasagittal	2021/07/15	Cresyl Violet	SLD_0000639	4	stored into cryoprotectant and at -20°C until mounting
2021/07/19 11:57:26	0fd8cc49-0368-4a6b-8b4e-9d38c2716d66	2021/07/20 14:39:21	Cell densities	IHC	SLC_0002015	Nissl_6	01449920	Right hemisphere	2021/07/05	Protocol_Sectioning_Cryostat_2014-	JM	50	3	Parasagittal	2021/07/15	Cresyl Violet	SLD_0000639	3	stored into cryoprotectant and at -20°C until mounting
2021/07/19 11:57:25	9afad5c2-4911-4026-a9cc-04282e6e944b	2021/07/20 14:39:21	Cell densities	IHC	SLC_0002014	Nissl_6	01449920	Right hemisphere	2021/07/05	Protocol_Sectioning_Cryostat_2014-	JM	50	3	Parasagittal	2021/07/15	Cresyl Violet	SLD_0000639	2	stored into cryoprotectant and at -20°C until mounting
2021/07/19 11:57:25	f76de9ca-6855-49bb-bbeb-7000686c3ddd	2021/07/20 14:39:21	Cell densities	IHC	SLC_0002013	Nissl_6	01449920	Right hemisphere	2021/07/05	Protocol_Sectioning_Cryostat_2014-	JM	50	3	Parasagittal	2021/07/15	Cresyl Violet	SLD_0000639	1	stored into cryoprotectant and at -20°C until mounting
2021/07/19 11:57:25	1b145fd1-ce96-45ba-8975-8dc6b5a010f4	2021/07/20 14:39:21	Cell densities	IHC	SLC_0002012	Nissl_6	01449920	Right hemisphere	2021/07/05	Protocol_Sectioning_Cryostat_2014-	JM	50	3	Parasagittal	2021/07/15	Cresyl Violet	SLD_0000638	4	stored into cryoprotectant and at -20°C until mounting
2021/07/19 11:57:24	fb6c0ab8-e36a-4605-a86b-0d80b80acbfa	2021/07/20 14:39:21	Cell densities	IHC	SLC_0002011	Nissl_6	01449920	Right hemisphere	2021/07/05	Protocol_Sectioning_Cryostat_2014-	JM	50	3	Parasagittal	2021/07/15	Cresyl Violet	SLD_0000638	3	stored into cryoprotectant and at -20°C until mounting
2021/07/19 11:57:24	877f7549-31f9-4bb6-a7b4-7e7af4b02116	2021/07/20 14:39:20	Cell densities	IHC	SLC_0002010	Nissl_6	01449920	Right hemisphere	2021/07/05	Protocol_Sectioning_Cryostat_2014-	JM	50	3	Parasagittal	2021/07/15	Cresyl Violet	SLD_0000638	2	stored into cryoprotectant and at -20°C until mounting
2021/07/19 11:57:24	46cb3a59-9b8b-40bf-8f94-bed8a95afa04	2021/07/20 14:39:20	Cell densities	IHC	SLC_0002009	Nissl_6	01449920	Right hemisphere	2021/07/05	Protocol_Sectioning_Cryostat_2014-	JM	50	3	Parasagittal	2021/07/15	Cresyl Violet	SLD_0000638	1	stored into cryoprotectant and at -20°C until mounting
2021/07/19 11:57:23	f540b989-5b9a-4e9c-be37-fe284b2f859a	2021/07/20 14:39:20	Cell densities	IHC	SLC_0002008	Nissl_6	01449920	Right hemisphere	2021/07/05	Protocol_Sectioning_Cryostat_2014-	JM	50	3	Parasagittal	2021/07/15	Cresyl Violet	SLD_0000637	4	stored into cryoprotectant and at -20°C until mounting
2021/07/19 11:57:23	63597c39-d6f7-4300-bd24-56604d505652	2021/07/20 14:39:20	Cell densities	IHC	SLC_0002007	Nissl_6	01449920	Right hemisphere	2021/07/05	Protocol_Sectioning_Cryostat_2014-	JM	50	3	Parasagittal	2021/07/15	Cresyl Violet	SLD_0000637	3	stored into cryoprotectant and at -20°C until mounting
2021/07/19 11:57:23	d0d50c4e-e82a-459e-a280-149a29f8fab5	2021/07/20 14:39:20	Cell densities	IHC	SLC_0002006	Nissl_6	01449920	Right hemisphere	2021/07/05	Protocol_Sectioning_Cryostat_2014-	JM	50	3	Parasagittal	2021/07/15	Cresyl Violet	SLD_0000637	2	stored into cryoprotectant and at -20°C until mounting
2021/07/19 11:57:22	1cb8d501-c986-41fd-b1b7-9349727b7575	2021/07/20 14:39:20	Cell densities	IHC	SLC_0002005	Nissl_6	01449920	Right hemisphere	2021/07/05	Protocol_Sectioning_Cryostat_2014-	JM	50	3	Parasagittal	2021/07/15	Cresyl Violet	SLD_0000637	1	stored into cryoprotectant and at -20°C until mounting
2021/07/19 11:57:22	474b000c-9dfe-45d9-ada0-ce586e581dc7	2021/07/20 14:39:20	Cell densities	IHC	SLC_0002004	Nissl_6	01449920	Right hemisphere	2021/07/05	Protocol_Sectioning_Cryostat_2014-	JM	50	3	Parasagittal	2021/07/15	Cresyl Violet	SLD_0000636	3	stored into cryoprotectant and at -20°C until mounting
2021/07/19 11:57:22	e7c91c80-4335-45de-9145-5029bb49b393	2021/07/20 14:39:20	Cell densities	IHC	SLC_0002003	Nissl_6	01449920	Right hemisphere	2021/07/05	Protocol_Sectioning_Cryostat_2014-	JM	50	3	Parasagittal	2021/07/15	Cresyl Violet	SLD_0000636	2	stored into cryoprotectant and at -20°C until mounting
2021/07/19 11:57:22	3392d85a-2204-4269-a733-a8b4c905f695	2021/07/20 14:39:20	Cell densities	IHC	SLC_0002002	Nissl_6	01449920	Right hemisphere	2021/07/05	Protocol_Sectioning_Cryostat_2014-	JM	50	3	Parasagittal	2021/07/15	Cresyl Violet	SLD_0000636	1	stored into cryoprotectant and at -20°C until mounting
2021/07/19 11:57:21	3c40e12b-703f-4539-a84c-7d0d916917f1	2021/07/20 14:39:20	Cell densities	IHC	SLC_0002001	Nissl_6	01449920	Right hemisphere	2021/07/05	Protocol_Sectioning_Cryostat_2014-	JM	50	3	Parasagittal	2021/07/15	Cresyl Violet	SLD_0000635	4	stored into cryoprotectant and at -20°C until mounting
2021/07/19 11:57:21	b316c904-7511-4e00-baee-c499e225c76a	2021/07/20 14:39:20	Cell densities	IHC	SLC_0002000	Nissl_6	01449920	Right hemisphere	2021/07/05	Protocol_Sectioning_Cryostat_2014-	JM	50	3	Parasagittal	2021/07/15	Cresyl Violet	SLD_0000635	3	stored into cryoprotectant and at -20°C until mounting
2021/07/19 11:57:21	258ffd26-6875-4b65-95a7-e05c9980fefd	2021/07/20 14:39:20	Cell densities	IHC	SLC_0001999	Nissl_6	01449920	Right hemisphere	2021/07/05	Protocol_Sectioning_Cryostat_2014-	JM	50	3	Parasagittal	2021/07/15	Cresyl Violet	SLD_0000635	2	stored into cryoprotectant and at -20°C until mounting
2021/07/19 11:57:20	cba04a3b-2efa-4733-b1f3-dd32fe8a44f4	2021/07/20 14:39:20	Cell densities	IHC	SLC_0001998	Nissl_6	01449920	Right hemisphere	2021/07/05	Protocol_Sectioning_Cryostat_2014-	JM	50	3	Parasagittal	2021/07/15	Cresyl Violet	SLD_0000635	1	stored into cryoprotectant and at -20°C until mounting
2021/07/19 11:57:20	d40e4354-d9f2-4b8f-bc18-9d412a29fe1e	2021/07/20 14:39:19	Cell densities	IHC	SLC_0001997	Nissl_6	01449920	Right hemisphere	2021/07/05	Protocol_Sectioning_Cryostat_2014-	JM	50	3	Parasagittal	2021/07/15	Cresyl Violet	SLD_0000634	4	stored into cryoprotectant and at -20°C until mounting
2021/07/19 11:57:20	7284409f-c26b-4459-80dc-daa95659387b	2021/07/20 14:39:19	Cell densities	IHC	SLC_0001996	Nissl_6	01449920	Right hemisphere	2021/07/05	Protocol_Sectioning_Cryostat_2014-	JM	50	3	Parasagittal	2021/07/15	Cresyl Violet	SLD_0000634	3	stored into cryoprotectant and at -20°C until mounting
2021/07/19 11:57:19	0bb74783-77d1-44d8-bef6-fb80a2f1bbed	2021/07/20 14:39:19	Cell densities	IHC	SLC_0001995	Nissl_6	01449920	Right hemisphere	2021/07/05	Protocol_Sectioning_Cryostat_2014-	JM	50	3	Parasagittal	2021/07/15	Cresyl Violet	SLD_0000634	2	stored into cryoprotectant and at -20°C until mounting
2021/07/19 11:57:19	835c4af8-3bb6-414f-bca2-a855869322aa	2021/07/20 14:39:19	Cell densities	IHC	SLC_0001994	Nissl_6	01449920	Right hemisphere	2021/07/05	Protocol_Sectioning_Cryostat_2014-	JM	50	3	Parasagittal	2021/07/15	Cresyl Violet	SLD_0000634	1	stored into cryoprotectant and at -20°C until mounting
2021/07/19 11:57:19	6ed55346-ed09-4611-9f4f-60695d7b06c9	2021/07/20 14:39:19	Cell densities	IHC	SLC_0001993	Nissl_6	01449920	Right hemisphere	2021/07/05	Protocol_Sectioning_Cryostat_2014-	JM	50	3	Parasagittal	2021/07/15	Cresyl Violet	SLD_0000633	4	stored into cryoprotectant and at -20°C until mounting
2021/07/19 11:57:18	56fa5dcb-1e15-49e2-9efb-eeb3b658f9e8	2021/07/20 14:39:19	Cell densities	IHC	SLC_0001992	Nissl_6	01449920	Right hemisphere	2021/07/05	Protocol_Sectioning_Cryostat_2014-	JM	50	3	Parasagittal	2021/07/15	Cresyl Violet	SLD_0000633	3	stored into cryoprotectant and at -20°C until mounting
2021/07/19 11:57:18	94735cf1-c332-463d-9cb8-644ec2e44235	2021/07/20 14:39:19	Cell densities	IHC	SLC_0001991	Nissl_6	01449920	Right hemisphere	2021/07/05	Protocol_Sectioning_Cryostat_2014-	JM	50	3	Parasagittal	2021/07/15	Cresyl Violet	SLD_0000633	2	stored into cryoprotectant and at -20°C until mounting
2021/07/19 11:57:18	280c36f8-3ad1-4672-9a01-2c1e673180ce	2021/07/20 14:39:19	Cell densities	IHC	SLC_0001990	Nissl_6	01449920	Right hemisphere	2021/07/05	Protocol_Sectioning_Cryostat_2014-	JM	50	3	Parasagittal	2021/07/15	Cresyl Violet	SLD_0000633	1	stored into cryoprotectant and at -20°C until mounting
2021/07/19 11:57:17	d2901d2e-1560-4149-b443-071f9dbe64e8	2021/07/20 14:39:19	Cell densities	IHC	SLC_0001989	Nissl_6	01449920	Right hemisphere	2021/07/05	Protocol_Sectioning_Cryostat_2014-	JM	50	3	Parasagittal	2021/07/15	Cresyl Violet	SLD_0000632	4	stored into cryoprotectant and at -20°C until mounting
2021/07/19 11:57:17	8ed6670f-7e3d-409d-885c-30f86221a522	2021/07/20 14:39:19	Cell densities	IHC	SLC_0001988	Nissl_6	01449920	Right hemisphere	2021/07/05	Protocol_Sectioning_Cryostat_2014-	JM	50	3	Parasagittal	2021/07/15	Cresyl Violet	SLD_0000632	3	stored into cryoprotectant and at -20°C until mounting
2021/07/19 11:57:17	bcfe608f-0cde-4137-801f-5886b6c6a3da	2021/07/20 14:39:19	Cell densities	IHC	SLC_0001987	Nissl_6	01449920	Right hemisphere	2021/07/05	Protocol_Sectioning_Cryostat_2014-	JM	50	3	Parasagittal	2021/07/15	Cresyl Violet	SLD_0000632	2	stored into cryoprotectant and at -20°C until mounting
2021/07/19 11:57:16	aa3a406d-3684-4697-af1b-f01ef4182255	2021/07/20 14:39:19	Cell densities	IHC	SLC_0001986	Nissl_6	01449920	Right hemisphere	2021/07/05	Protocol_Sectioning_Cryostat_2014-	JM	50	3	Parasagittal	2021/07/15	Cresyl Violet	SLD_0000632	1	stored into cryoprotectant and at -20°C until mounting
2021/07/19 11:57:16	a311f8bc-446e-4deb-8064-12548448520f	2021/07/20 14:39:18	Cell densities	IHC	SLC_0001985	Nissl_6	01449920	Right hemisphere	2021/07/05	Protocol_Sectioning_Cryostat_2014-	JM	50	3	Parasagittal	2021/07/15	Cresyl Violet	SLD_0000631	6	stored into cryoprotectant and at -20°C until mounting
2021/07/19 11:57:16	0688ae4d-b7eb-46c3-a2ac-ae9cd539f4c8	2021/07/20 14:39:18	Cell densities	IHC	SLC_0001984	Nissl_6	01449920	Right hemisphere	2021/07/05	Protocol_Sectioning_Cryostat_2014-	JM	50	3	Parasagittal	2021/07/15	Cresyl Violet	SLD_0000631	5	stored into cryoprotectant and at -20°C until mounting
2021/07/19 11:57:15	0a85bda4-ae99-4848-9ba4-57c1ad3e99e2	2021/07/20 14:39:18	Cell densities	IHC	SLC_0001983	Nissl_6	01449920	Right hemisphere	2021/07/05	Protocol_Sectioning_Cryostat_2014-	JM	50	3	Parasagittal	2021/07/15	Cresyl Violet	SLD_0000631	4	stored into cryoprotectant and at -20°C until mounting
2021/07/19 11:57:15	1281a3b1-9b52-4e45-ba6b-57cc352028eb	2021/07/20 14:39:18	Cell densities	IHC	SLC_0001982	Nissl_6	01449920	Right hemisphere	2021/07/05	Protocol_Sectioning_Cryostat_2014-	JM	50	3	Parasagittal	2021/07/15	Cresyl Violet	SLD_0000631	3	stored into cryoprotectant and at -20°C until mounting
2021/07/19 11:57:15	8a16df73-a198-44f0-b228-8e93a390652f	2021/07/20 14:39:18	Cell densities	IHC	SLC_0001981	Nissl_6	01449920	Right hemisphere	2021/07/05	Protocol_Sectioning_Cryostat_2014-	JM	50	3	Parasagittal	2021/07/15	Cresyl Violet	SLD_0000631	2	stored into cryoprotectant and at -20°C until mounting
2021/07/19 11:57:14	97498343-c619-43ea-bdd0-88571967a39d	2021/07/20 14:39:18	Cell densities	IHC	SLC_0001980	Nissl_6	01449920	Right hemisphere	2021/07/05	Protocol_Sectioning_Cryostat_2014-	JM	50	3	Parasagittal	2021/07/15	Cresyl Violet	SLD_0000631	1	stored into cryoprotectant and at -20°C until mounting
2021/07/19 11:57:14	14a8d8f7-89b5-475d-b840-ed7fb338127c	2021/07/20 14:39:18	Cell densities	IHC	SLC_0001979	Nissl_6	01449920	Right hemisphere	2021/07/05	Protocol_Sectioning_Cryostat_2014-	JM	50	3	Parasagittal	2021/07/15	Cresyl Violet	SLD_0000630	6	stored into cryoprotectant and at -20°C until mounting
2021/07/19 11:57:14	77d3c585-ab84-4cd9-93a0-e4517ec307db	2021/07/20 14:39:18	Cell densities	IHC	SLC_0001978	Nissl_6	01449920	Right hemisphere	2021/07/05	Protocol_Sectioning_Cryostat_2014-	JM	50	3	Parasagittal	2021/07/15	Cresyl Violet	SLD_0000630	5	stored into cryoprotectant and at -20°C until mounting
2021/07/19 11:57:14	39c098d2-75eb-435f-a3fe-f60cee18edfa	2021/07/20 14:39:18	Cell densities	IHC	SLC_0001977	Nissl_6	01449920	Right hemisphere	2021/07/05	Protocol_Sectioning_Cryostat_2014-	JM	50	3	Parasagittal	2021/07/15	Cresyl Violet	SLD_0000630	4	stored into cryoprotectant and at -20°C until mounting
2021/07/19 11:57:13	71551597-4557-42e0-86d1-63b80e9083f4	2021/07/20 14:39:18	Cell densities	IHC	SLC_0001976	Nissl_6	01449920	Right hemisphere	2021/07/05	Protocol_Sectioning_Cryostat_2014-	JM	50	3	Parasagittal	2021/07/15	Cresyl Violet	SLD_0000630	3	stored into cryoprotectant and at -20°C until mounting
2021/07/19 11:57:13	0c4c8da5-fc30-43e0-a79b-71ae9a237349	2021/07/20 14:39:18	Cell densities	IHC	SLC_0001975	Nissl_6	01449920	Right hemisphere	2021/07/05	Protocol_Sectioning_Cryostat_2014-	JM	50	3	Parasagittal	2021/07/15	Cresyl Violet	SLD_0000630	2	stored into cryoprotectant and at -20°C until mounting
2021/07/19 11:57:13	6f4af7d2-a84a-4150-9fa6-77ba614d85e8	2021/07/20 14:39:18	Cell densities	IHC	SLC_0001974	Nissl_6	01449920	Right hemisphere	2021/07/05	Protocol_Sectioning_Cryostat_2014-	JM	50	3	Parasagittal	2021/07/15	Cresyl Violet	SLD_0000630	1	stored into cryoprotectant and at -20°C until mounting
2021/07/19 11:57:12	32ce28eb-0bff-4f8e-b571-bf81929e43e2	2021/07/20 14:39:18	Cell densities	IHC	SLC_0001973	Nissl_6	01449920	Right hemisphere	2021/07/05	Protocol_Sectioning_Cryostat_2014-	JM	50	3	Parasagittal	2021/07/15	Cresyl Violet	SLD_0000629	6	stored into cryoprotectant and at -20°C until mounting
2021/07/19 11:57:12	731156c5-c69e-4eaa-8de8-a99901a864da	2021/07/20 14:39:17	Cell densities	IHC	SLC_0001972	Nissl_6	01449920	Right hemisphere	2021/07/05	Protocol_Sectioning_Cryostat_2014-	JM	50	3	Parasagittal	2021/07/15	Cresyl Violet	SLD_0000629	5	stored into cryoprotectant and at -20°C until mounting
2021/07/19 11:57:12	34ae954e-ab20-47b8-a331-463f19d533dc	2021/07/20 14:39:17	Cell densities	IHC	SLC_0001971	Nissl_6	01449920	Right hemisphere	2021/07/05	Protocol_Sectioning_Cryostat_2014-	JM	50	3	Parasagittal	2021/07/15	Cresyl Violet	SLD_0000629	4	stored into cryoprotectant and at -20°C until mounting
2021/07/19 11:57:11	8a89c3c8-cc3d-47a9-ae48-b78a21d68a5e	2021/07/20 14:39:17	Cell densities	IHC	SLC_0001970	Nissl_6	01449920	Right hemisphere	2021/07/05	Protocol_Sectioning_Cryostat_2014-	JM	50	3	Parasagittal	2021/07/15	Cresyl Violet	SLD_0000629	3	stored into cryoprotectant and at -20°C until mounting
2021/07/19 11:57:11	d5a61313-65bd-48fc-bede-04c7b210141d	2021/07/20 14:39:17	Cell densities	IHC	SLC_0001969	Nissl_6	01449920	Right hemisphere	2021/07/05	Protocol_Sectioning_Cryostat_2014-	JM	50	3	Parasagittal	2021/07/15	Cresyl Violet	SLD_0000629	2	stored into cryoprotectant and at -20°C until mounting
2021/07/19 11:57:11	cbccaeaf-a897-4056-8b92-272d0415b46e	2021/07/20 14:39:17	Cell densities	IHC	SLC_0001968	Nissl_6	01449920	Right hemisphere	2021/07/05	Protocol_Sectioning_Cryostat_2014-	JM	50	3	Parasagittal	2021/07/15	Cresyl Violet	SLD_0000629	1	stored into cryoprotectant and at -20°C until mounting
2021/07/19 11:57:10	13c7c68c-a320-4a78-9545-c1d94d1adbf4	2021/07/20 14:39:17	Cell densities	IHC	SLC_0001967	Nissl_6	01449920	Right hemisphere	2021/07/05	Protocol_Sectioning_Cryostat_2014-	JM	50	3	Parasagittal	2021/07/15	Cresyl Violet	SLD_0000628	6	stored into cryoprotectant and at -20°C until mounting
2021/07/19 11:57:10	9afb250c-4cfd-4fa8-b560-99e7c4a6ec12	2021/07/20 14:39:17	Cell densities	IHC	SLC_0001966	Nissl_6	01449920	Right hemisphere	2021/07/05	Protocol_Sectioning_Cryostat_2014-	JM	50	3	Parasagittal	2021/07/15	Cresyl Violet	SLD_0000628	5	stored into cryoprotectant and at -20°C until mounting
2021/07/19 11:57:10	a2d7a57f-78e7-4c3b-9945-229f514fbe3d	2021/07/20 14:39:17	Cell densities	IHC	SLC_0001965	Nissl_6	01449920	Right hemisphere	2021/07/05	Protocol_Sectioning_Cryostat_2014-	JM	50	3	Parasagittal	2021/07/15	Cresyl Violet	SLD_0000628	4	stored into cryoprotectant and at -20°C until mounting
2021/07/19 11:57:09	24b6015c-5887-4cdb-9aa8-c6763970fc85	2021/07/20 14:39:17	Cell densities	IHC	SLC_0001964	Nissl_6	01449920	Right hemisphere	2021/07/05	Protocol_Sectioning_Cryostat_2014-	JM	50	3	Parasagittal	2021/07/15	Cresyl Violet	SLD_0000628	3	stored into cryoprotectant and at -20°C until mounting
2021/07/19 11:57:09	99fc79d1-679e-4cb5-a61a-84bbbf301a78	2021/07/20 14:39:17	Cell densities	IHC	SLC_0001963	Nissl_6	01449920	Right hemisphere	2021/07/05	Protocol_Sectioning_Cryostat_2014-	JM	50	3	Parasagittal	2021/07/15	Cresyl Violet	SLD_0000628	2	stored into cryoprotectant and at -20°C until mounting
2021/07/19 11:57:09	172940da-99b0-4e50-83d8-3b0ec5dde2fc	2021/07/20 14:39:17	Cell densities	IHC	SLC_0001962	Nissl_6	01449920	Right hemisphere	2021/07/05	Protocol_Sectioning_Cryostat_2014-	JM	50	3	Parasagittal	2021/07/15	Cresyl Violet	SLD_0000628	1	stored into cryoprotectant and at -20°C until mounting
2021/07/19 11:57:08	0cd53e5a-6d6b-4e39-8eb9-a3a1d439a794	2021/07/20 14:39:17	Cell densities	IHC	SLC_0001961	Nissl_6	01449920	Right hemisphere	2021/07/05	Protocol_Sectioning_Cryostat_2014-	JM	50	3	Parasagittal	2021/07/15	Cresyl Violet	SLD_0000627	6	stored into cryoprotectant and at -20°C until mounting
2021/07/19 11:57:08	db35c658-cfb9-43e5-89b3-d3f4ca876729	2021/07/20 14:39:16	Cell densities	IHC	SLC_0001960	Nissl_6	01449920	Right hemisphere	2021/07/05	Protocol_Sectioning_Cryostat_2014-	JM	50	3	Parasagittal	2021/07/15	Cresyl Violet	SLD_0000627	5	stored into cryoprotectant and at -20°C until mounting
2021/07/19 11:57:08	2ac48f9c-e3d8-4c1e-859f-f9d32649af78	2021/07/20 14:39:16	Cell densities	IHC	SLC_0001959	Nissl_6	01449920	Right hemisphere	2021/07/05	Protocol_Sectioning_Cryostat_2014-	JM	50	3	Parasagittal	2021/07/15	Cresyl Violet	SLD_0000627	4	stored into cryoprotectant and at -20°C until mounting
2021/07/19 11:57:08	5aaf542b-994d-4f34-b60a-623a3e57999e	2021/07/20 14:39:16	Cell densities	IHC	SLC_0001958	Nissl_6	01449920	Right hemisphere	2021/07/05	Protocol_Sectioning_Cryostat_2014-	JM	50	3	Parasagittal	2021/07/15	Cresyl Violet	SLD_0000627	3	stored into cryoprotectant and at -20°C until mounting
2021/07/19 11:57:07	d61f3e42-092a-42d9-a973-51e79b2e5f9b	2021/07/20 14:39:16	Cell densities	IHC	SLC_0001957	Nissl_6	01449920	Right hemisphere	2021/07/05	Protocol_Sectioning_Cryostat_2014-	JM	50	3	Parasagittal	2021/07/15	Cresyl Violet	SLD_0000627	2	stored into cryoprotectant and at -20°C until mounting
2021/07/19 11:57:07	660ef3d4-afb1-4552-bcf7-e637b5be29ec	2021/07/20 14:39:16	Cell densities	IHC	SLC_0001956	Nissl_6	01449920	Right hemisphere	2021/07/05	Protocol_Sectioning_Cryostat_2014-	JM	50	3	Parasagittal	2021/07/15	Cresyl Violet	SLD_0000627	1	stored into cryoprotectant and at -20°C until mounting
2021/07/19 11:57:07	dbbfb677-6780-4c15-a372-33ecb611ab5a	2021/07/20 14:39:16	Cell densities	IHC	SLC_0001955	Nissl_6	01449920	Right hemisphere	2021/07/05	Protocol_Sectioning_Cryostat_2014-	JM	50	3	Parasagittal	2021/07/15	Cresyl Violet	SLD_0000626	6	stored into cryoprotectant and at -20°C until mounting
2021/07/19 11:57:06	da30410b-d91e-4e2f-bf05-5efdcffbf8ae	2021/07/20 14:39:16	Cell densities	IHC	SLC_0001954	Nissl_6	01449920	Right hemisphere	2021/07/05	Protocol_Sectioning_Cryostat_2014-	JM	50	3	Parasagittal	2021/07/15	Cresyl Violet	SLD_0000626	5	stored into cryoprotectant and at -20°C until mounting
2021/07/19 11:57:06	344726e8-d2b7-49ed-a11a-e5f098c39858	2021/07/20 14:39:16	Cell densities	IHC	SLC_0001953	Nissl_6	01449920	Right hemisphere	2021/07/05	Protocol_Sectioning_Cryostat_2014-	JM	50	3	Parasagittal	2021/07/15	Cresyl Violet	SLD_0000626	4	stored into cryoprotectant and at -20°C until mounting
2021/07/19 11:57:06	2b440afe-7af3-4a4b-b3c1-da9462966ae6	2021/07/20 14:39:16	Cell densities	IHC	SLC_0001952	Nissl_6	01449920	Right hemisphere	2021/07/05	Protocol_Sectioning_Cryostat_2014-	JM	50	3	Parasagittal	2021/07/15	Cresyl Violet	SLD_0000626	3	stored into cryoprotectant and at -20°C until mounting
2021/07/19 11:57:05	9854e815-083a-4254-8557-82fc5c3bd24d	2021/07/20 14:39:16	Cell densities	IHC	SLC_0001951	Nissl_6	01449920	Right hemisphere	2021/07/05	Protocol_Sectioning_Cryostat_2014-	JM	50	3	Parasagittal	2021/07/15	Cresyl Violet	SLD_0000626	2	stored into cryoprotectant and at -20°C until mounting
2021/07/19 11:57:04	5919830d-acb6-4fc4-be3d-94569d49763d	2021/07/20 14:39:16	Cell densities	IHC	SLC_0001950	Nissl_6	01449920	Right hemisphere	2021/07/05	Protocol_Sectioning_Cryostat_2014-	JM	50	3	Parasagittal	2021/07/15	Cresyl Violet	SLD_0000626	1	stored into cryoprotectant and at -20°C until mounting
2021/07/19 11:57:04	b4c0ad1f-0dd0-4433-a19c-8e5daab269a8	2021/07/20 14:39:16	Cell densities	IHC	SLC_0001949	Nissl_6	01449920	Right hemisphere	2021/07/05	Protocol_Sectioning_Cryostat_2014-	JM	50	3	Parasagittal	2021/07/15	Cresyl Violet	SLD_0000625	6	stored into cryoprotectant and at -20°C until mounting
2021/07/19 11:57:03	0cafaa85-b1e2-467c-8ffd-2baadccc9e65	2021/07/20 14:39:16	Cell densities	IHC	SLC_0001948	Nissl_6	01449920	Right hemisphere	2021/07/05	Protocol_Sectioning_Cryostat_2014-	JM	50	3	Parasagittal	2021/07/15	Cresyl Violet	SLD_0000625	5	stored into cryoprotectant and at -20°C until mounting
2021/07/19 11:57:03	5b971727-c470-4332-a967-ca95d5b06baa	2021/07/20 14:39:15	Cell densities	IHC	SLC_0001947	Nissl_6	01449920	Right hemisphere	2021/07/05	Protocol_Sectioning_Cryostat_2014-	JM	50	3	Parasagittal	2021/07/15	Cresyl Violet	SLD_0000625	4	stored into cryoprotectant and at -20°C until mounting
2021/07/19 11:57:03	9130b2b4-9f92-4dd4-a3b8-94c2a9bf5924	2021/07/20 14:39:15	Cell densities	IHC	SLC_0001946	Nissl_6	01449920	Right hemisphere	2021/07/05	Protocol_Sectioning_Cryostat_2014-	JM	50	3	Parasagittal	2021/07/15	Cresyl Violet	SLD_0000625	3	stored into cryoprotectant and at -20°C until mounting
2021/07/19 11:57:02	ed905065-677b-421e-ac9a-e8b90e85508f	2021/07/20 14:39:15	Cell densities	IHC	SLC_0001945	Nissl_6	01449920	Right hemisphere	2021/07/05	Protocol_Sectioning_Cryostat_2014-	JM	50	3	Parasagittal	2021/07/15	Cresyl Violet	SLD_0000625	2	stored into cryoprotectant and at -20°C until mounting
2021/07/19 11:57:02	d0e93854-1516-4a77-89ed-04b2eba4cc18	2021/07/20 14:39:15	Cell densities	IHC	SLC_0001944	Nissl_6	01449920	Right hemisphere	2021/07/05	Protocol_Sectioning_Cryostat_2014-	JM	50	3	Parasagittal	2021/07/15	Cresyl Violet	SLD_0000625	1	stored into cryoprotectant and at -20°C until mounting
2021/07/19 11:57:02	ebabddf7-39f2-4449-83ab-3889adc4a2d4	2021/07/20 14:39:15	Cell densities	IHC	SLC_0001943	Nissl_6	01449920	Right hemisphere	2021/07/05	Protocol_Sectioning_Cryostat_2014-	JM	50	3	Parasagittal	2021/07/15	Cresyl Violet	SLD_0000624	6	stored into cryoprotectant and at -20°C until mounting
2021/07/19 11:57:01	93d4be28-6a05-45ee-ade1-94667253df3e	2021/07/20 14:39:15	Cell densities	IHC	SLC_0001942	Nissl_6	01449920	Right hemisphere	2021/07/05	Protocol_Sectioning_Cryostat_2014-	JM	50	3	Parasagittal	2021/07/15	Cresyl Violet	SLD_0000624	5	stored into cryoprotectant and at -20°C until mounting
2021/07/19 11:57:00	9bae2b73-349c-4da5-9846-92e57084662e	2021/07/20 14:39:15	Cell densities	IHC	SLC_0001941	Nissl_6	01449920	Right hemisphere	2021/07/05	Protocol_Sectioning_Cryostat_2014-	JM	50	3	Parasagittal	2021/07/15	Cresyl Violet	SLD_0000624	4	stored into cryoprotectant and at -20°C until mounting
2021/07/19 11:57:00	4dd41d52-bf06-4215-9796-e076c5419178	2021/07/20 14:39:15	Cell densities	IHC	SLC_0001940	Nissl_6	01449920	Right hemisphere	2021/07/05	Protocol_Sectioning_Cryostat_2014-	JM	50	3	Parasagittal	2021/07/15	Cresyl Violet	SLD_0000624	3	stored into cryoprotectant and at -20°C until mounting
2021/07/19 11:57:00	b8754df3-17bd-4bbc-9159-da8a5ddd15b1	2021/07/20 14:39:15	Cell densities	IHC	SLC_0001939	Nissl_6	01449920	Right hemisphere	2021/07/05	Protocol_Sectioning_Cryostat_2014-	JM	50	3	Parasagittal	2021/07/15	Cresyl Violet	SLD_0000624	2	stored into cryoprotectant and at -20°C until mounting
2021/07/19 11:56:59	52006146-eb80-4d23-b1c4-1f544c47accd	2021/07/20 14:39:15	Cell densities	IHC	SLC_0001938	Nissl_6	01449920	Right hemisphere	2021/07/05	Protocol_Sectioning_Cryostat_2014-	JM	50	3	Parasagittal	2021/07/15	Cresyl Violet	SLD_0000624	1	stored into cryoprotectant and at -20°C until mounting
2021/07/19 11:56:59	91145c97-4e28-4ade-9870-714cf5ef7d5a	2021/07/20 14:39:15	Cell densities	IHC	SLC_0001937	Nissl_6	01449920	Right hemisphere	2021/07/05	Protocol_Sectioning_Cryostat_2014-	JM	50	3	Parasagittal	2021/07/15	Cresyl Violet	SLD_0000623	8	stored into cryoprotectant and at -20°C until mounting
2021/07/19 11:56:59	928fdb5c-8a2c-4731-96d9-004fdc0187ce	2021/07/20 14:39:15	Cell densities	IHC	SLC_0001936	Nissl_6	01449920	Right hemisphere	2021/07/05	Protocol_Sectioning_Cryostat_2014-	JM	50	3	Parasagittal	2021/07/15	Cresyl Violet	SLD_0000623	7	stored into cryoprotectant and at -20°C until mounting
2021/07/19 11:56:59	5dd2e6af-b680-47ad-92be-4f2e34b999b4	2021/07/20 14:39:15	Cell densities	IHC	SLC_0001935	Nissl_6	01449920	Right hemisphere	2021/07/05	Protocol_Sectioning_Cryostat_2014-	JM	50	3	Parasagittal	2021/07/15	Cresyl Violet	SLD_0000623	6	stored into cryoprotectant and at -20°C until mounting
2021/07/19 11:56:58	52ee5120-9624-408c-966c-63c14b5df135	2021/07/20 14:39:15	Cell densities	IHC	SLC_0001934	Nissl_6	01449920	Right hemisphere	2021/07/05	Protocol_Sectioning_Cryostat_2014-	JM	50	3	Parasagittal	2021/07/15	Cresyl Violet	SLD_0000623	5	stored into cryoprotectant and at -20°C until mounting
2021/07/19 11:56:58	e07d8e3f-3dc0-433a-9934-e114c51ccd0c	2021/07/20 14:39:14	Cell densities	IHC	SLC_0001933	Nissl_6	01449920	Right hemisphere	2021/07/05	Protocol_Sectioning_Cryostat_2014-	JM	50	3	Parasagittal	2021/07/15	Cresyl Violet	SLD_0000623	4	stored into cryoprotectant and at -20°C until mounting
2021/07/19 11:56:58	776839e8-8b54-473f-be13-6bf5eaaa2435	2021/07/20 14:39:14	Cell densities	IHC	SLC_0001932	Nissl_6	01449920	Right hemisphere	2021/07/05	Protocol_Sectioning_Cryostat_2014-	JM	50	3	Parasagittal	2021/07/15	Cresyl Violet	SLD_0000623	3	stored into cryoprotectant and at -20°C until mounting
2021/07/19 11:56:57	1bcccb2e-f258-45ed-a72e-73c2a1a83db3	2021/07/20 14:39:14	Cell densities	IHC	SLC_0001931	Nissl_6	01449920	Right hemisphere	2021/07/05	Protocol_Sectioning_Cryostat_2014-	JM	50	3	Parasagittal	2021/07/15	Cresyl Violet	SLD_0000623	2	stored into cryoprotectant and at -20°C until mounting
2021/07/19 11:56:57	3185fed7-ae23-47ba-b386-22944b20882d	2021/07/20 14:39:14	Cell densities	IHC	SLC_0001930	Nissl_6	01449920	Right hemisphere	2021/07/05	Protocol_Sectioning_Cryostat_2014-	JM	50	3	Parasagittal	2021/07/15	Cresyl Violet	SLD_0000623	1	stored into cryoprotectant and at -20°C until mounting
2021/07/19 11:56:57	c846c289-9bf5-407e-8061-01b9d4c171dc	2021/07/20 14:39:14	Cell densities	IHC	SLC_0001929	Nissl_6	01449920	Right hemisphere	2021/07/05	Protocol_Sectioning_Cryostat_2014-	JM	50	3	Parasagittal	2021/07/15	Cresyl Violet	SLD_0000622	9	stored into cryoprotectant and at -20°C until mounting
2021/07/19 11:56:56	4d15f5c7-7799-4c58-8a35-99050d441aff	2021/07/20 14:39:14	Cell densities	IHC	SLC_0001928	Nissl_6	01449920	Right hemisphere	2021/07/05	Protocol_Sectioning_Cryostat_2014-	JM	50	3	Parasagittal	2021/07/15	Cresyl Violet	SLD_0000622	8	stored into cryoprotectant and at -20°C until mounting
2021/07/19 11:56:56	2eb144ab-0793-4be3-a6f4-ce8f5a139e5f	2021/07/20 14:39:14	Cell densities	IHC	SLC_0001927	Nissl_6	01449920	Right hemisphere	2021/07/05	Protocol_Sectioning_Cryostat_2014-	JM	50	3	Parasagittal	2021/07/15	Cresyl Violet	SLD_0000622	7	stored into cryoprotectant and at -20°C until mounting
2021/07/19 11:56:56	d2c750b1-3696-4453-b7b1-03522a7aadf4	2021/07/20 14:39:14	Cell densities	IHC	SLC_0001926	Nissl_6	01449920	Right hemisphere	2021/07/05	Protocol_Sectioning_Cryostat_2014-	JM	50	3	Parasagittal	2021/07/15	Cresyl Violet	SLD_0000622	6	stored into cryoprotectant and at -20°C until mounting
2021/07/19 11:56:55	aae28600-c282-4ec9-adf9-5f1a23c87ac1	2021/07/20 14:39:14	Cell densities	IHC	SLC_0001925	Nissl_6	01449920	Right hemisphere	2021/07/05	Protocol_Sectioning_Cryostat_2014-	JM	50	3	Parasagittal	2021/07/15	Cresyl Violet	SLD_0000622	5	stored into cryoprotectant and at -20°C until mounting
2021/07/19 11:56:55	655aac19-6ff8-4c72-8474-b3dd19e56030	2021/07/20 14:39:14	Cell densities	IHC	SLC_0001924	Nissl_6	01449920	Right hemisphere	2021/07/05	Protocol_Sectioning_Cryostat_2014-	JM	50	3	Parasagittal	2021/07/15	Cresyl Violet	SLD_0000622	4	stored into cryoprotectant and at -20°C until mounting
2021/07/19 11:56:55	daf06102-ccee-4fba-aaed-e772ab0d4099	2021/07/20 14:39:14	Cell densities	IHC	SLC_0001923	Nissl_6	01449920	Right hemisphere	2021/07/05	Protocol_Sectioning_Cryostat_2014-	JM	50	3	Parasagittal	2021/07/15	Cresyl Violet	SLD_0000622	3	stored into cryoprotectant and at -20°C until mounting
2021/07/19 11:56:55	7660bece-a7a9-4c69-ade1-5533c9fd9859	2021/07/20 14:39:14	Cell densities	IHC	SLC_0001922	Nissl_6	01449920	Right hemisphere	2021/07/05	Protocol_Sectioning_Cryostat_2014-	JM	50	3	Parasagittal	2021/07/15	Cresyl Violet	SLD_0000622	2	stored into cryoprotectant and at -20°C until mounting
2021/07/19 11:56:54	d6cc3c78-da18-4f06-83d8-172bfb34dfe1	2021/07/20 14:39:14	Cell densities	IHC	SLC_0001921	Nissl_6	01449920	Right hemisphere	2021/07/05	Protocol_Sectioning_Cryostat_2014-	JM	50	3	Parasagittal	2021/07/15	Cresyl Violet	SLD_0000622	1	stored into cryoprotectant and at -20°C until mounting
2021/07/19 11:56:54	36179b93-82d4-4d85-ae1b-2d0b8758ee74	2021/07/20 14:39:14	Cell densities	IHC	SLC_0001920	Nissl_6	01449920	Right hemisphere	2021/07/05	Protocol_Sectioning_Cryostat_2014-	JM	50	3	Parasagittal	2021/07/15	Cresyl Violet	SLD_0000621	16	stored into cryoprotectant and at -20°C until mounting
2021/07/19 11:56:54	d9585e89-f4f3-43b1-b66e-8194f8fc8539	2021/07/20 14:39:13	Cell densities	IHC	SLC_0001919	Nissl_6	01449920	Right hemisphere	2021/07/05	Protocol_Sectioning_Cryostat_2014-	JM	50	3	Parasagittal	2021/07/15	Cresyl Violet	SLD_0000621	15	stored into cryoprotectant and at -20°C until mounting
2021/07/19 11:56:53	4cd19d6b-2226-4557-a1e2-e61965a59062	2021/07/20 14:39:13	Cell densities	IHC	SLC_0001918	Nissl_6	01449920	Right hemisphere	2021/07/05	Protocol_Sectioning_Cryostat_2014-	JM	50	3	Parasagittal	2021/07/15	Cresyl Violet	SLD_0000621	14	stored into cryoprotectant and at -20°C until mounting
2021/07/19 11:56:53	12d546fa-d0df-437a-bd20-04f7db97bb20	2021/07/20 14:39:13	Cell densities	IHC	SLC_0001917	Nissl_6	01449920	Right hemisphere	2021/07/05	Protocol_Sectioning_Cryostat_2014-	JM	50	3	Parasagittal	2021/07/15	Cresyl Violet	SLD_0000621	13	stored into cryoprotectant and at -20°C until mounting
2021/07/19 11:56:53	92798cb5-a31c-4bfb-85f8-e2ff65ffe48d	2021/07/20 14:39:13	Cell densities	IHC	SLC_0001916	Nissl_6	01449920	Right hemisphere	2021/07/05	Protocol_Sectioning_Cryostat_2014-	JM	50	3	Parasagittal	2021/07/15	Cresyl Violet	SLD_0000621	12	stored into cryoprotectant and at -20°C until mounting
2021/07/19 11:56:52	98c15683-8332-45a7-b1de-a881f081c33a	2021/07/20 14:39:13	Cell densities	IHC	SLC_0001915	Nissl_6	01449920	Right hemisphere	2021/07/05	Protocol_Sectioning_Cryostat_2014-	JM	50	3	Parasagittal	2021/07/15	Cresyl Violet	SLD_0000621	11	stored into cryoprotectant and at -20°C until mounting
2021/07/19 11:56:52	af3255e2-0f78-4ffd-a69d-21c71b6ce0d0	2021/07/20 14:39:13	Cell densities	IHC	SLC_0001914	Nissl_6	01449920	Right hemisphere	2021/07/05	Protocol_Sectioning_Cryostat_2014-	JM	50	3	Parasagittal	2021/07/15	Cresyl Violet	SLD_0000621	10	stored into cryoprotectant and at -20°C until mounting
2021/07/19 11:56:52	1deaca65-8e70-4c3d-a7e9-cfccb5d89304	2021/07/20 14:39:13	Cell densities	IHC	SLC_0001913	Nissl_6	01449920	Right hemisphere	2021/07/05	Protocol_Sectioning_Cryostat_2014-	JM	50	3	Parasagittal	2021/07/15	Cresyl Violet	SLD_0000621	9	stored into cryoprotectant and at -20°C until mounting
2021/07/19 11:56:51	a78532dd-ee0a-4255-b740-1455a54503cb	2021/07/20 14:39:13	Cell densities	IHC	SLC_0001912	Nissl_6	01449920	Right hemisphere	2021/07/05	Protocol_Sectioning_Cryostat_2014-	JM	50	3	Parasagittal	2021/07/15	Cresyl Violet	SLD_0000621	8	stored into cryoprotectant and at -20°C until mounting
2021/07/19 11:56:51	fb9c2ee9-f8d1-4b29-9bc7-4368b3e48536	2021/07/20 14:39:13	Cell densities	IHC	SLC_0001911	Nissl_6	01449920	Right hemisphere	2021/07/05	Protocol_Sectioning_Cryostat_2014-	JM	50	3	Parasagittal	2021/07/15	Cresyl Violet	SLD_0000621	7	stored into cryoprotectant and at -20°C until mounting
2021/07/19 11:56:51	440b017b-eaec-41a0-9d5b-00d0bba4576c	2021/07/20 14:39:13	Cell densities	IHC	SLC_0001910	Nissl_6	01449920	Right hemisphere	2021/07/05	Protocol_Sectioning_Cryostat_2014-	JM	50	3	Parasagittal	2021/07/15	Cresyl Violet	SLD_0000621	6	stored into cryoprotectant and at -20°C until mounting
2021/07/19 11:56:51	e6451ee6-179e-4f32-bd2b-82e774c6cb72	2021/07/20 14:39:13	Cell densities	IHC	SLC_0001909	Nissl_6	01449920	Right hemisphere	2021/07/05	Protocol_Sectioning_Cryostat_2014-	JM	50	3	Parasagittal	2021/07/15	Cresyl Violet	SLD_0000621	5	stored into cryoprotectant and at -20°C until mounting
2021/07/19 11:56:50	0e534a92-98cb-420c-b7b9-d04dd9883222	2021/07/20 14:39:13	Cell densities	IHC	SLC_0001908	Nissl_6	01449920	Right hemisphere	2021/07/05	Protocol_Sectioning_Cryostat_2014-	JM	50	3	Parasagittal	2021/07/15	Cresyl Violet	SLD_0000621	4	stored into cryoprotectant and at -20°C until mounting
2021/07/19 11:56:50	258c779c-d999-4382-b550-f11932be6d3d	2021/07/20 14:39:13	Cell densities	IHC	SLC_0001907	Nissl_6	01449920	Right hemisphere	2021/07/05	Protocol_Sectioning_Cryostat_2014-	JM	50	3	Parasagittal	2021/07/15	Cresyl Violet	SLD_0000621	3	stored into cryoprotectant and at -20°C until mounting
2021/07/19 11:56:49	83e91473-c2ed-4d74-b880-6fe680e5f34f	2021/07/20 14:39:13	Cell densities	IHC	SLC_0001906	Nissl_6	01449920	Right hemisphere	2021/07/05	Protocol_Sectioning_Cryostat_2014-	JM	50	3	Parasagittal	2021/07/15	Cresyl Violet	SLD_0000621	2	stored into cryoprotectant and at -20°C until mounting
2021/07/19 11:56:49	0eaf6e59-9f8b-42a3-afe8-68b1da7d6a6f	2021/07/20 14:39:12	Cell densities	IHC	SLC_0001905	Nissl_6	01449920	Right hemisphere	2021/07/05	Protocol_Sectioning_Cryostat_2014-	JM	50	3	Parasagittal	2021/07/15	Cresyl Violet	SLD_0000621	1	stored into cryoprotectant and at -20°C until mounting
2021/06/28 16:43:02	d3ac8974-7dc4-450d-acef-5fe24a42eba5	2021/06/28 21:24:49	Cell densities	IHC	SLC_0001904	Nissl_5	01443460	Left hemisphere	2021/06/21	Protocol_Sectioning_Cryostat_2014-	JM	50	3	Parasagittal	2021/06/25	Cresyl Violet	SLD_0000620	2	The cryostat was warm (-17°C), slicing was difficult and slices broke easily.
2021/06/28 16:43:02	47168f77-4f87-420c-ab8d-2efb726664ff	2021/06/28 21:24:44	Cell densities	IHC	SLC_0001903	Nissl_5	01443460	Left hemisphere	2021/06/21	Protocol_Sectioning_Cryostat_2014-	JM	50	3	Parasagittal	2021/06/25	Cresyl Violet	SLD_0000620	1	The cryostat was warm (-17°C), slicing was difficult and slices broke easily.
2021/06/28 16:43:02	3db3226a-6da0-4fe2-be57-b6cb5627126d	2021/06/28 21:24:36	Cell densities	IHC	SLC_0001902	Nissl_5	01443460	Left hemisphere	2021/06/21	Protocol_Sectioning_Cryostat_2014-	JM	50	3	Parasagittal	2021/06/25	Cresyl Violet	SLD_0000619	4	The cryostat was warm (-17°C), slicing was difficult and slices broke easily.
2021/06/28 16:43:01	4af79524-047a-483d-9d0e-657f9d3235ad	2021/06/28 21:24:32	Cell densities	IHC	SLC_0001901	Nissl_5	01443460	Left hemisphere	2021/06/21	Protocol_Sectioning_Cryostat_2014-	JM	50	3	Parasagittal	2021/06/25	Cresyl Violet	SLD_0000619	3	The cryostat was warm (-17°C), slicing was difficult and slices broke easily.
2021/06/28 16:43:01	e1ddac61-8fe2-41a7-a33f-ea8263e0df26	2021/06/28 21:24:28	Cell densities	IHC	SLC_0001900	Nissl_5	01443460	Left hemisphere	2021/06/21	Protocol_Sectioning_Cryostat_2014-	JM	50	3	Parasagittal	2021/06/25	Cresyl Violet	SLD_0000619	2	The cryostat was warm (-17°C), slicing was difficult and slices broke easily.
2021/06/28 16:43:01	8bfa0233-73cd-4bfc-b18f-06fdc58a5ac9	2021/06/28 21:24:23	Cell densities	IHC	SLC_0001899	Nissl_5	01443460	Left hemisphere	2021/06/21	Protocol_Sectioning_Cryostat_2014-	JM	50	3	Parasagittal	2021/06/25	Cresyl Violet	SLD_0000619	1	The cryostat was warm (-17°C), slicing was difficult and slices broke easily.
2021/06/28 16:43:00	efb0d740-7bc2-4a1e-91a3-f90ce293f230	2021/06/28 21:24:14	Cell densities	IHC	SLC_0001898	Nissl_5	01443460	Left hemisphere	2021/06/21	Protocol_Sectioning_Cryostat_2014-	JM	50	3	Parasagittal	2021/06/25	Cresyl Violet	SLD_0000618	4	The cryostat was warm (-17°C), slicing was difficult and slices broke easily.
2021/06/28 16:43:00	c35aaa1a-9066-4975-8b4d-481496ecc6f2	2021/06/28 21:24:10	Cell densities	IHC	SLC_0001897	Nissl_5	01443460	Left hemisphere	2021/06/21	Protocol_Sectioning_Cryostat_2014-	JM	50	3	Parasagittal	2021/06/25	Cresyl Violet	SLD_0000618	3	The cryostat was warm (-17°C), slicing was difficult and slices broke easily.
2021/06/28 16:43:00	527bf33e-ce77-4de3-87cd-3c721e142692	2021/06/28 21:24:06	Cell densities	IHC	SLC_0001896	Nissl_5	01443460	Left hemisphere	2021/06/21	Protocol_Sectioning_Cryostat_2014-	JM	50	3	Parasagittal	2021/06/25	Cresyl Violet	SLD_0000618	2	The cryostat was warm (-17°C), slicing was difficult and slices broke easily.
2021/06/28 16:42:59	e3fda76e-5101-46a1-9d2c-50c639a8d96e	2021/06/28 21:24:02	Cell densities	IHC	SLC_0001895	Nissl_5	01443460	Left hemisphere	2021/06/21	Protocol_Sectioning_Cryostat_2014-	JM	50	3	Parasagittal	2021/06/25	Cresyl Violet	SLD_0000618	1	The cryostat was warm (-17°C), slicing was difficult and slices broke easily.
2021/06/28 16:42:59	99b467c2-ebb4-41a0-954c-ad62e6aaf426	2021/06/28 21:23:53	Cell densities	IHC	SLC_0001894	Nissl_5	01443460	Left hemisphere	2021/06/21	Protocol_Sectioning_Cryostat_2014-	JM	50	3	Parasagittal	2021/06/25	Cresyl Violet	SLD_0000617	4	The cryostat was warm (-17°C), slicing was difficult and slices broke easily.
2021/06/28 16:42:58	62cd9428-e7d5-489c-8085-3587260dac4e	2021/06/28 21:23:50	Cell densities	IHC	SLC_0001893	Nissl_5	01443460	Left hemisphere	2021/06/21	Protocol_Sectioning_Cryostat_2014-	JM	50	3	Parasagittal	2021/06/25	Cresyl Violet	SLD_0000617	3	The cryostat was warm (-17°C), slicing was difficult and slices broke easily.
2021/06/28 16:42:58	651999ca-597a-41c0-a7f8-6e32a07b8a76	2021/06/28 21:23:46	Cell densities	IHC	SLC_0001892	Nissl_5	01443460	Left hemisphere	2021/06/21	Protocol_Sectioning_Cryostat_2014-	JM	50	3	Parasagittal	2021/06/25	Cresyl Violet	SLD_0000617	2	The cryostat was warm (-17°C), slicing was difficult and slices broke easily.
2021/06/28 16:42:58	9dd616d6-360e-4a32-88c3-c3ee72911466	2021/06/28 21:23:42	Cell densities	IHC	SLC_0001891	Nissl_5	01443460	Left hemisphere	2021/06/21	Protocol_Sectioning_Cryostat_2014-	JM	50	3	Parasagittal	2021/06/25	Cresyl Violet	SLD_0000617	1	The cryostat was warm (-17°C), slicing was difficult and slices broke easily.
2021/06/28 16:42:57	7d1cef11-2a68-47a3-81b5-3bb526ec1412	2021/06/28 21:23:34	Cell densities	IHC	SLC_0001890	Nissl_5	01443460	Left hemisphere	2021/06/21	Protocol_Sectioning_Cryostat_2014-	JM	50	3	Parasagittal	2021/06/25	Cresyl Violet	SLD_0000616	4	The cryostat was warm (-17°C), slicing was difficult and slices broke easily.
2021/06/28 16:42:57	93a0497c-3327-471d-a462-54347bd50426	2021/06/28 21:23:30	Cell densities	IHC	SLC_0001889	Nissl_5	01443460	Left hemisphere	2021/06/21	Protocol_Sectioning_Cryostat_2014-	JM	50	3	Parasagittal	2021/06/25	Cresyl Violet	SLD_0000616	3	The cryostat was warm (-17°C), slicing was difficult and slices broke easily.
2021/06/28 16:42:57	861f6ea4-e122-4c55-aca2-248ef24223b1	2021/06/28 21:23:26	Cell densities	IHC	SLC_0001888	Nissl_5	01443460	Left hemisphere	2021/06/21	Protocol_Sectioning_Cryostat_2014-	JM	50	3	Parasagittal	2021/06/25	Cresyl Violet	SLD_0000616	2	The cryostat was warm (-17°C), slicing was difficult and slices broke easily.
2021/06/28 16:42:56	1e65c12b-c3d7-4a2c-befe-e7feaec0fb0e	2021/06/28 21:23:22	Cell densities	IHC	SLC_0001887	Nissl_5	01443460	Left hemisphere	2021/06/21	Protocol_Sectioning_Cryostat_2014-	JM	50	3	Parasagittal	2021/06/25	Cresyl Violet	SLD_0000616	1	The cryostat was warm (-17°C), slicing was difficult and slices broke easily.
2021/06/28 16:42:56	a4fde5ab-2edc-4216-95f8-8e342f4f0f1e	2021/06/28 21:23:09	Cell densities	IHC	SLC_0001886	Nissl_5	01443460	Left hemisphere	2021/06/21	Protocol_Sectioning_Cryostat_2014-	JM	50	3	Parasagittal	2021/06/25	Cresyl Violet	SLD_0000615	3	The cryostat was warm (-17°C), slicing was difficult and slices broke easily.
2021/06/28 16:42:56	250a6dc9-1ff9-47c1-9495-9e8b77f37519	2021/06/28 21:23:04	Cell densities	IHC	SLC_0001885	Nissl_5	01443460	Left hemisphere	2021/06/21	Protocol_Sectioning_Cryostat_2014-	JM	50	3	Parasagittal	2021/06/25	Cresyl Violet	SLD_0000615	2	The cryostat was warm (-17°C), slicing was difficult and slices broke easily.
2021/06/28 16:42:55	c536e5ea-3353-4226-b47f-960188a5a623	2021/06/28 21:23:01	Cell densities	IHC	SLC_0001884	Nissl_5	01443460	Left hemisphere	2021/06/21	Protocol_Sectioning_Cryostat_2014-	JM	50	3	Parasagittal	2021/06/25	Cresyl Violet	SLD_0000615	1	The cryostat was warm (-17°C), slicing was difficult and slices broke easily.
2021/06/28 16:42:55	cd3b0f6a-ab41-42ba-a86d-b23a6ce6fa0d	2021/06/28 21:22:50	Cell densities	IHC	SLC_0001883	Nissl_5	01443460	Left hemisphere	2021/06/21	Protocol_Sectioning_Cryostat_2014-	JM	50	3	Parasagittal	2021/06/25	Cresyl Violet	SLD_0000614	4	The cryostat was warm (-17°C), slicing was difficult and slices broke easily.
2021/06/28 16:42:55	279b5990-96ab-4253-895a-59d9885e9ba5	2021/06/28 21:22:46	Cell densities	IHC	SLC_0001882	Nissl_5	01443460	Left hemisphere	2021/06/21	Protocol_Sectioning_Cryostat_2014-	JM	50	3	Parasagittal	2021/06/25	Cresyl Violet	SLD_0000614	3	The cryostat was warm (-17°C), slicing was difficult and slices broke easily.
2021/06/28 16:42:55	a2363e20-33bf-4307-a7a8-5ff98f70616d	2021/06/28 21:22:42	Cell densities	IHC	SLC_0001881	Nissl_5	01443460	Left hemisphere	2021/06/21	Protocol_Sectioning_Cryostat_2014-	JM	50	3	Parasagittal	2021/06/25	Cresyl Violet	SLD_0000614	2	The cryostat was warm (-17°C), slicing was difficult and slices broke easily.
2021/06/28 16:42:54	24361b08-50df-4f3f-aed3-39e6ceb545b7	2021/06/28 21:22:38	Cell densities	IHC	SLC_0001880	Nissl_5	01443460	Left hemisphere	2021/06/21	Protocol_Sectioning_Cryostat_2014-	JM	50	3	Parasagittal	2021/06/25	Cresyl Violet	SLD_0000614	1	The cryostat was warm (-17°C), slicing was difficult and slices broke easily.
2021/06/28 16:42:54	1c167396-cc6e-4567-9f05-c2129487620c	2021/06/28 21:22:24	Cell densities	IHC	SLC_0001879	Nissl_5	01443460	Left hemisphere	2021/06/21	Protocol_Sectioning_Cryostat_2014-	JM	50	3	Parasagittal	2021/06/25	Cresyl Violet	SLD_0000613	4	The cryostat was warm (-17°C), slicing was difficult and slices broke easily.
2021/06/28 16:42:54	f0e17ab7-ed76-497b-aa9f-babfd4618423	2021/06/28 21:22:21	Cell densities	IHC	SLC_0001878	Nissl_5	01443460	Left hemisphere	2021/06/21	Protocol_Sectioning_Cryostat_2014-	JM	50	3	Parasagittal	2021/06/25	Cresyl Violet	SLD_0000613	3	The cryostat was warm (-17°C), slicing was difficult and slices broke easily.
2021/06/28 16:42:53	03a44113-fef0-4e5e-a60c-82b0514957ec	2021/06/28 21:22:17	Cell densities	IHC	SLC_0001877	Nissl_5	01443460	Left hemisphere	2021/06/21	Protocol_Sectioning_Cryostat_2014-	JM	50	3	Parasagittal	2021/06/25	Cresyl Violet	SLD_0000613	2	The cryostat was warm (-17°C), slicing was difficult and slices broke easily.
2021/06/28 16:42:53	07262a96-3a30-4a31-b292-0ff1b3e176b2	2021/06/28 21:22:13	Cell densities	IHC	SLC_0001876	Nissl_5	01443460	Left hemisphere	2021/06/21	Protocol_Sectioning_Cryostat_2014-	JM	50	3	Parasagittal	2021/06/25	Cresyl Violet	SLD_0000613	1	The cryostat was warm (-17°C), slicing was difficult and slices broke easily.
2021/06/28 16:42:52	49b63797-99e0-4048-b7dc-4869ad729479	2021/06/28 21:22:03	Cell densities	IHC	SLC_0001875	Nissl_5	01443460	Left hemisphere	2021/06/21	Protocol_Sectioning_Cryostat_2014-	JM	50	3	Parasagittal	2021/06/25	Cresyl Violet	SLD_0000612	4	The cryostat was warm (-17°C), slicing was difficult and slices broke easily.
2021/06/28 16:42:52	0dcc0c93-58df-4c94-804c-50af716ebe50	2021/06/28 21:21:59	Cell densities	IHC	SLC_0001874	Nissl_5	01443460	Left hemisphere	2021/06/21	Protocol_Sectioning_Cryostat_2014-	JM	50	3	Parasagittal	2021/06/25	Cresyl Violet	SLD_0000612	3	The cryostat was warm (-17°C), slicing was difficult and slices broke easily.
2021/06/28 16:42:52	a2ad373d-c7f5-4d03-9548-86431cc9c6bc	2021/06/28 21:21:54	Cell densities	IHC	SLC_0001873	Nissl_5	01443460	Left hemisphere	2021/06/21	Protocol_Sectioning_Cryostat_2014-	JM	50	3	Parasagittal	2021/06/25	Cresyl Violet	SLD_0000612	2	The cryostat was warm (-17°C), slicing was difficult and slices broke easily.
2021/06/28 16:42:51	966db674-2af4-4577-a042-64e01ad84b24	2021/06/28 21:21:50	Cell densities	IHC	SLC_0001872	Nissl_5	01443460	Left hemisphere	2021/06/21	Protocol_Sectioning_Cryostat_2014-	JM	50	3	Parasagittal	2021/06/25	Cresyl Violet	SLD_0000612	1	The cryostat was warm (-17°C), slicing was difficult and slices broke easily.
2021/06/28 16:42:51	338b91f7-a472-4148-9671-f079c605c832	2021/06/28 21:21:39	Cell densities	IHC	SLC_0001871	Nissl_5	01443460	Left hemisphere	2021/06/21	Protocol_Sectioning_Cryostat_2014-	JM	50	3	Parasagittal	2021/06/25	Cresyl Violet	SLD_0000611	3	The cryostat was warm (-17°C), slicing was difficult and slices broke easily.
2021/06/28 16:42:51	25731c76-6f83-4970-ae2d-f903ea1e5e73	2021/06/28 21:21:35	Cell densities	IHC	SLC_0001870	Nissl_5	01443460	Left hemisphere	2021/06/21	Protocol_Sectioning_Cryostat_2014-	JM	50	3	Parasagittal	2021/06/25	Cresyl Violet	SLD_0000611	2	The cryostat was warm (-17°C), slicing was difficult and slices broke easily.
2021/06/28 16:42:51	67583d83-cf50-445e-8f02-3c669784f3b1	2021/06/28 21:21:31	Cell densities	IHC	SLC_0001869	Nissl_5	01443460	Left hemisphere	2021/06/21	Protocol_Sectioning_Cryostat_2014-	JM	50	3	Parasagittal	2021/06/25	Cresyl Violet	SLD_0000611	1	The cryostat was warm (-17°C), slicing was difficult and slices broke easily.
2021/06/28 16:42:50	97a4a801-5cdb-4c31-b924-1d90c57dda3d	2021/06/28 21:21:24	Cell densities	IHC	SLC_0001868	Nissl_5	01443460	Left hemisphere	2021/06/21	Protocol_Sectioning_Cryostat_2014-	JM	50	3	Parasagittal	2021/06/25	Cresyl Violet	SLD_0000610	4	The cryostat was warm (-17°C), slicing was difficult and slices broke easily.
2021/06/28 16:42:50	33d808e2-b7be-4349-bb0c-8814de15e14a	2021/06/28 21:21:20	Cell densities	IHC	SLC_0001867	Nissl_5	01443460	Left hemisphere	2021/06/21	Protocol_Sectioning_Cryostat_2014-	JM	50	3	Parasagittal	2021/06/25	Cresyl Violet	SLD_0000610	3	The cryostat was warm (-17°C), slicing was difficult and slices broke easily.
2021/06/28 16:42:50	c9bdc180-9282-4bf2-aa85-474c3a5ee144	2021/06/28 21:21:17	Cell densities	IHC	SLC_0001866	Nissl_5	01443460	Left hemisphere	2021/06/21	Protocol_Sectioning_Cryostat_2014-	JM	50	3	Parasagittal	2021/06/25	Cresyl Violet	SLD_0000610	2	The cryostat was warm (-17°C), slicing was difficult and slices broke easily.
2021/06/28 16:42:49	f7c96f05-f812-41df-91bd-f2f7d7f4de3c	2021/06/28 21:21:13	Cell densities	IHC	SLC_0001865	Nissl_5	01443460	Left hemisphere	2021/06/21	Protocol_Sectioning_Cryostat_2014-	JM	50	3	Parasagittal	2021/06/25	Cresyl Violet	SLD_0000610	1	The cryostat was warm (-17°C), slicing was difficult and slices broke easily.
2021/06/28 16:42:49	a29ae86e-e470-475a-8223-be4872470843	2021/06/28 21:21:05	Cell densities	IHC	SLC_0001864	Nissl_5	01443460	Left hemisphere	2021/06/21	Protocol_Sectioning_Cryostat_2014-	JM	50	3	Parasagittal	2021/06/25	Cresyl Violet	SLD_0000609	3	The cryostat was warm (-17°C), slicing was difficult and slices broke easily.
2021/06/28 16:42:49	45ee9f4a-a718-425e-bf6b-c71143bd4965	2021/06/28 21:21:01	Cell densities	IHC	SLC_0001863	Nissl_5	01443460	Left hemisphere	2021/06/21	Protocol_Sectioning_Cryostat_2014-	JM	50	3	Parasagittal	2021/06/25	Cresyl Violet	SLD_0000609	2	The cryostat was warm (-17°C), slicing was difficult and slices broke easily.
2021/06/28 16:42:48	2455b3bc-3206-4b09-8e68-241b69ec1eef	2021/06/28 21:20:57	Cell densities	IHC	SLC_0001862	Nissl_5	01443460	Left hemisphere	2021/06/21	Protocol_Sectioning_Cryostat_2014-	JM	50	3	Parasagittal	2021/06/25	Cresyl Violet	SLD_0000609	1	The cryostat was warm (-17°C), slicing was difficult and slices broke easily.
2021/06/28 16:42:48	63affda8-f54d-4365-94e9-85456fe511d1	2021/06/28 21:20:50	Cell densities	IHC	SLC_0001861	Nissl_5	01443460	Left hemisphere	2021/06/21	Protocol_Sectioning_Cryostat_2014-	JM	50	3	Parasagittal	2021/06/25	Cresyl Violet	SLD_0000608	4	The cryostat was warm (-17°C), slicing was difficult and slices broke easily.
2021/06/28 16:42:48	7cf8d27b-13ea-4fe6-bcfa-d915fc46ac64	2021/06/28 21:20:46	Cell densities	IHC	SLC_0001860	Nissl_5	01443460	Left hemisphere	2021/06/21	Protocol_Sectioning_Cryostat_2014-	JM	50	3	Parasagittal	2021/06/25	Cresyl Violet	SLD_0000608	3	The cryostat was warm (-17°C), slicing was difficult and slices broke easily.
2021/06/28 16:42:48	709bd050-52dc-4ed6-8af3-5bede0a0f45e	2021/06/28 21:20:42	Cell densities	IHC	SLC_0001859	Nissl_5	01443460	Left hemisphere	2021/06/21	Protocol_Sectioning_Cryostat_2014-	JM	50	3	Parasagittal	2021/06/25	Cresyl Violet	SLD_0000608	2	The cryostat was warm (-17°C), slicing was difficult and slices broke easily.
2021/06/28 16:42:47	cd513875-bee7-4d7f-be9b-01924372e730	2021/06/28 21:20:39	Cell densities	IHC	SLC_0001858	Nissl_5	01443460	Left hemisphere	2021/06/21	Protocol_Sectioning_Cryostat_2014-	JM	50	3	Parasagittal	2021/06/25	Cresyl Violet	SLD_0000608	1	The cryostat was warm (-17°C), slicing was difficult and slices broke easily.
2021/06/28 16:42:47	dec06696-3475-4629-afea-f421bd93c004	2021/06/28 21:20:31	Cell densities	IHC	SLC_0001857	Nissl_5	01443460	Left hemisphere	2021/06/21	Protocol_Sectioning_Cryostat_2014-	JM	50	3	Parasagittal	2021/06/25	Cresyl Violet	SLD_0000607	6	The cryostat was warm (-17°C), slicing was difficult and slices broke easily.
2021/06/28 16:42:47	4cd99ccc-cb51-4780-859b-8aa38861f7a7	2021/06/28 21:20:26	Cell densities	IHC	SLC_0001856	Nissl_5	01443460	Left hemisphere	2021/06/21	Protocol_Sectioning_Cryostat_2014-	JM	50	3	Parasagittal	2021/06/25	Cresyl Violet	SLD_0000607	5	The cryostat was warm (-17°C), slicing was difficult and slices broke easily.
2021/06/28 16:42:46	4d05c500-51a8-4744-a12b-342b0d0f4408	2021/06/28 21:20:22	Cell densities	IHC	SLC_0001855	Nissl_5	01443460	Left hemisphere	2021/06/21	Protocol_Sectioning_Cryostat_2014-	JM	50	3	Parasagittal	2021/06/25	Cresyl Violet	SLD_0000607	4	The cryostat was warm (-17°C), slicing was difficult and slices broke easily.
2021/06/28 16:42:46	1c490e17-f046-436a-956d-ed527979e15d	2021/06/28 21:20:18	Cell densities	IHC	SLC_0001854	Nissl_5	01443460	Left hemisphere	2021/06/21	Protocol_Sectioning_Cryostat_2014-	JM	50	3	Parasagittal	2021/06/25	Cresyl Violet	SLD_0000607	3	The cryostat was warm (-17°C), slicing was difficult and slices broke easily.
2021/06/28 16:42:46	8e6892e1-a318-4d18-b37e-3d186d2c0814	2021/06/28 21:20:15	Cell densities	IHC	SLC_0001853	Nissl_5	01443460	Left hemisphere	2021/06/21	Protocol_Sectioning_Cryostat_2014-	JM	50	3	Parasagittal	2021/06/25	Cresyl Violet	SLD_0000607	2	The cryostat was warm (-17°C), slicing was difficult and slices broke easily.
2021/06/28 16:42:45	75a18d67-55cd-4407-9391-c03127cf0594	2021/06/28 21:20:10	Cell densities	IHC	SLC_0001852	Nissl_5	01443460	Left hemisphere	2021/06/21	Protocol_Sectioning_Cryostat_2014-	JM	50	3	Parasagittal	2021/06/25	Cresyl Violet	SLD_0000607	1	The cryostat was warm (-17°C), slicing was difficult and slices broke easily.
2021/06/28 16:42:45	a51c86dc-c55a-4341-8e51-d11c1070276b	2021/06/28 21:20:02	Cell densities	IHC	SLC_0001851	Nissl_5	01443460	Left hemisphere	2021/06/21	Protocol_Sectioning_Cryostat_2014-	JM	50	3	Parasagittal	2021/06/25	Cresyl Violet	SLD_0000606	6	The cryostat was warm (-17°C), slicing was difficult and slices broke easily.
2021/06/28 16:42:45	0feac796-0782-4273-b305-88c60b7b459d	2021/06/28 21:19:58	Cell densities	IHC	SLC_0001850	Nissl_5	01443460	Left hemisphere	2021/06/21	Protocol_Sectioning_Cryostat_2014-	JM	50	3	Parasagittal	2021/06/25	Cresyl Violet	SLD_0000606	5	The cryostat was warm (-17°C), slicing was difficult and slices broke easily.
2021/06/28 16:42:44	6e8097a6-5f3a-4ecf-aef0-1b15ff01de6f	2021/06/28 21:19:53	Cell densities	IHC	SLC_0001849	Nissl_5	01443460	Left hemisphere	2021/06/21	Protocol_Sectioning_Cryostat_2014-	JM	50	3	Parasagittal	2021/06/25	Cresyl Violet	SLD_0000606	4	The cryostat was warm (-17°C), slicing was difficult and slices broke easily.
2021/06/28 16:42:44	6f0d8c48-1745-4b97-aa08-87074b29e9ba	2021/06/28 21:19:49	Cell densities	IHC	SLC_0001848	Nissl_5	01443460	Left hemisphere	2021/06/21	Protocol_Sectioning_Cryostat_2014-	JM	50	3	Parasagittal	2021/06/25	Cresyl Violet	SLD_0000606	3	The cryostat was warm (-17°C), slicing was difficult and slices broke easily.
2021/06/28 16:42:44	ce5ff5b2-b2ee-419a-921c-67cd5e984f7e	2021/06/28 21:19:46	Cell densities	IHC	SLC_0001847	Nissl_5	01443460	Left hemisphere	2021/06/21	Protocol_Sectioning_Cryostat_2014-	JM	50	3	Parasagittal	2021/06/25	Cresyl Violet	SLD_0000606	2	The cryostat was warm (-17°C), slicing was difficult and slices broke easily.
2021/06/28 16:42:44	d121504b-aceb-419a-830e-c15093a89a8c	2021/06/28 21:19:42	Cell densities	IHC	SLC_0001846	Nissl_5	01443460	Left hemisphere	2021/06/21	Protocol_Sectioning_Cryostat_2014-	JM	50	3	Parasagittal	2021/06/25	Cresyl Violet	SLD_0000606	1	The cryostat was warm (-17°C), slicing was difficult and slices broke easily.
2021/06/28 16:42:43	7672068f-6aee-4c02-acf7-0c61f3f704cc	2021/06/28 21:19:28	Cell densities	IHC	SLC_0001845	Nissl_5	01443460	Left hemisphere	2021/06/21	Protocol_Sectioning_Cryostat_2014-	JM	50	3	Parasagittal	2021/06/25	Cresyl Violet	SLD_0000605	6	The cryostat was warm (-17°C), slicing was difficult and slices broke easily.
2021/06/28 16:42:43	64828967-82b1-47f8-8d96-52f410e71e63	2021/06/28 21:19:24	Cell densities	IHC	SLC_0001844	Nissl_5	01443460	Left hemisphere	2021/06/21	Protocol_Sectioning_Cryostat_2014-	JM	50	3	Parasagittal	2021/06/25	Cresyl Violet	SLD_0000605	5	The cryostat was warm (-17°C), slicing was difficult and slices broke easily.
2021/06/28 16:42:43	3ee4330a-db5c-4881-ac77-62e20044f54d	2021/06/28 21:19:20	Cell densities	IHC	SLC_0001843	Nissl_5	01443460	Left hemisphere	2021/06/21	Protocol_Sectioning_Cryostat_2014-	JM	50	3	Parasagittal	2021/06/25	Cresyl Violet	SLD_0000605	4	The cryostat was warm (-17°C), slicing was difficult and slices broke easily.
2021/06/28 16:42:42	0632144b-b334-4979-b54e-4731dc688d29	2021/06/28 21:19:17	Cell densities	IHC	SLC_0001842	Nissl_5	01443460	Left hemisphere	2021/06/21	Protocol_Sectioning_Cryostat_2014-	JM	50	3	Parasagittal	2021/06/25	Cresyl Violet	SLD_0000605	3	The cryostat was warm (-17°C), slicing was difficult and slices broke easily.
2021/06/28 16:42:42	33426ca5-adc0-4cde-a093-24d1a692b26a	2021/06/28 21:19:13	Cell densities	IHC	SLC_0001841	Nissl_5	01443460	Left hemisphere	2021/06/21	Protocol_Sectioning_Cryostat_2014-	JM	50	3	Parasagittal	2021/06/25	Cresyl Violet	SLD_0000605	2	The cryostat was warm (-17°C), slicing was difficult and slices broke easily.
2021/06/28 16:42:42	407593b7-1560-406c-89ba-f26bbcc286dd	2021/06/28 21:19:10	Cell densities	IHC	SLC_0001840	Nissl_5	01443460	Left hemisphere	2021/06/21	Protocol_Sectioning_Cryostat_2014-	JM	50	3	Parasagittal	2021/06/25	Cresyl Violet	SLD_0000605	1	The cryostat was warm (-17°C), slicing was difficult and slices broke easily.
2021/06/28 16:42:41	2f4d060c-f513-456e-81ed-19c323627dcd	2021/06/28 21:19:00	Cell densities	IHC	SLC_0001839	Nissl_5	01443460	Left hemisphere	2021/06/21	Protocol_Sectioning_Cryostat_2014-	JM	50	3	Parasagittal	2021/06/25	Cresyl Violet	SLD_0000604	6	The cryostat was warm (-17°C), slicing was difficult and slices broke easily.
2021/06/28 16:42:41	2e88e94d-0dfe-476d-8e50-c1bb59967ef4	2021/06/28 21:18:56	Cell densities	IHC	SLC_0001838	Nissl_5	01443460	Left hemisphere	2021/06/21	Protocol_Sectioning_Cryostat_2014-	JM	50	3	Parasagittal	2021/06/25	Cresyl Violet	SLD_0000604	5	The cryostat was warm (-17°C), slicing was difficult and slices broke easily.
2021/06/28 16:42:41	fce3a09b-5c17-4d40-8654-2f71fa798435	2021/06/28 21:18:52	Cell densities	IHC	SLC_0001837	Nissl_5	01443460	Left hemisphere	2021/06/21	Protocol_Sectioning_Cryostat_2014-	JM	50	3	Parasagittal	2021/06/25	Cresyl Violet	SLD_0000604	4	The cryostat was warm (-17°C), slicing was difficult and slices broke easily.
2021/06/28 16:42:41	4de32175-9a5f-4b6a-9676-dc87a71a8515	2021/06/28 21:18:48	Cell densities	IHC	SLC_0001836	Nissl_5	01443460	Left hemisphere	2021/06/21	Protocol_Sectioning_Cryostat_2014-	JM	50	3	Parasagittal	2021/06/25	Cresyl Violet	SLD_0000604	3	The cryostat was warm (-17°C), slicing was difficult and slices broke easily.
2021/06/28 16:42:40	d6d61a84-3225-430d-b66b-de9611dba698	2021/06/28 21:18:45	Cell densities	IHC	SLC_0001835	Nissl_5	01443460	Left hemisphere	2021/06/21	Protocol_Sectioning_Cryostat_2014-	JM	50	3	Parasagittal	2021/06/25	Cresyl Violet	SLD_0000604	2	The cryostat was warm (-17°C), slicing was difficult and slices broke easily.
2021/06/28 16:42:40	038842ec-7cfd-4898-9818-8f50850209f1	2021/06/28 21:18:40	Cell densities	IHC	SLC_0001834	Nissl_5	01443460	Left hemisphere	2021/06/21	Protocol_Sectioning_Cryostat_2014-	JM	50	3	Parasagittal	2021/06/25	Cresyl Violet	SLD_0000604	1	The cryostat was warm (-17°C), slicing was difficult and slices broke easily.
2021/06/28 16:42:40	083a7a64-4915-48f0-9fe6-58ed856b91ca	2021/06/28 21:18:29	Cell densities	IHC	SLC_0001833	Nissl_5	01443460	Left hemisphere	2021/06/21	Protocol_Sectioning_Cryostat_2014-	JM	50	3	Parasagittal	2021/06/25	Cresyl Violet	SLD_0000603	6	The cryostat was warm (-17°C), slicing was difficult and slices broke easily.
2021/06/28 16:42:39	5d78f321-456c-4fcc-b44c-f789dc1eb826	2021/06/28 21:18:26	Cell densities	IHC	SLC_0001832	Nissl_5	01443460	Left hemisphere	2021/06/21	Protocol_Sectioning_Cryostat_2014-	JM	50	3	Parasagittal	2021/06/25	Cresyl Violet	SLD_0000603	5	The cryostat was warm (-17°C), slicing was difficult and slices broke easily.
2021/06/28 16:42:39	96f5a749-ac28-46cf-8ae7-24a16b3375ec	2021/06/28 21:18:22	Cell densities	IHC	SLC_0001831	Nissl_5	01443460	Left hemisphere	2021/06/21	Protocol_Sectioning_Cryostat_2014-	JM	50	3	Parasagittal	2021/06/25	Cresyl Violet	SLD_0000603	4	The cryostat was warm (-17°C), slicing was difficult and slices broke easily.
2021/06/28 16:42:38	e5e0e402-6625-4abf-af43-d6393b663f72	2021/06/28 21:18:18	Cell densities	IHC	SLC_0001830	Nissl_5	01443460	Left hemisphere	2021/06/21	Protocol_Sectioning_Cryostat_2014-	JM	50	3	Parasagittal	2021/06/25	Cresyl Violet	SLD_0000603	3	The cryostat was warm (-17°C), slicing was difficult and slices broke easily.
2021/06/28 16:42:38	c5c839a1-860b-491d-90bc-57f5bf26dac4	2021/06/28 21:18:14	Cell densities	IHC	SLC_0001829	Nissl_5	01443460	Left hemisphere	2021/06/21	Protocol_Sectioning_Cryostat_2014-	JM	50	3	Parasagittal	2021/06/25	Cresyl Violet	SLD_0000603	2	The cryostat was warm (-17°C), slicing was difficult and slices broke easily.
2021/06/28 16:42:38	f34a16a7-7d55-4893-8335-c2c7195849db	2021/06/28 21:17:57	Cell densities	IHC	SLC_0001828	Nissl_5	01443460	Left hemisphere	2021/06/21	Protocol_Sectioning_Cryostat_2014-	JM	50	3	Parasagittal	2021/06/25	Cresyl Violet	SLD_0000603	1	The cryostat was warm (-17°C), slicing was difficult and slices broke easily.
2021/06/28 16:42:37	3f1cab4f-fa17-4a8f-84c0-7bff64774e0e	2021/06/28 21:17:48	Cell densities	IHC	SLC_0001827	Nissl_5	01443460	Left hemisphere	2021/06/21	Protocol_Sectioning_Cryostat_2014-	JM	50	3	Parasagittal	2021/06/25	Cresyl Violet	SLD_0000602	6	The cryostat was warm (-17°C), slicing was difficult and slices broke easily.
2021/06/28 16:42:37	50643eaa-1b7e-4fb6-8e9a-b143ec0ae549	2021/06/28 21:17:43	Cell densities	IHC	SLC_0001826	Nissl_5	01443460	Left hemisphere	2021/06/21	Protocol_Sectioning_Cryostat_2014-	JM	50	3	Parasagittal	2021/06/25	Cresyl Violet	SLD_0000602	5	The cryostat was warm (-17°C), slicing was difficult and slices broke easily.
2021/06/28 16:42:37	552478d1-2523-4976-8ffb-fefb8b976712	2021/06/28 21:17:38	Cell densities	IHC	SLC_0001825	Nissl_5	01443460	Left hemisphere	2021/06/21	Protocol_Sectioning_Cryostat_2014-	JM	50	3	Parasagittal	2021/06/25	Cresyl Violet	SLD_0000602	4	The cryostat was warm (-17°C), slicing was difficult and slices broke easily.
2021/06/28 16:42:36	c76737d9-3a14-4ba9-ba90-274252e05fac	2021/06/28 21:17:34	Cell densities	IHC	SLC_0001824	Nissl_5	01443460	Left hemisphere	2021/06/21	Protocol_Sectioning_Cryostat_2014-	JM	50	3	Parasagittal	2021/06/25	Cresyl Violet	SLD_0000602	3	The cryostat was warm (-17°C), slicing was difficult and slices broke easily.
2021/06/28 16:42:36	362660fa-7232-4446-8eff-8e1db015c6a8	2021/06/28 21:17:30	Cell densities	IHC	SLC_0001823	Nissl_5	01443460	Left hemisphere	2021/06/21	Protocol_Sectioning_Cryostat_2014-	JM	50	3	Parasagittal	2021/06/25	Cresyl Violet	SLD_0000602	2	The cryostat was warm (-17°C), slicing was difficult and slices broke easily.
2021/06/28 16:42:36	d24ef6d0-961d-453f-8435-05381914ee57	2021/06/28 21:17:26	Cell densities	IHC	SLC_0001822	Nissl_5	01443460	Left hemisphere	2021/06/21	Protocol_Sectioning_Cryostat_2014-	JM	50	3	Parasagittal	2021/06/25	Cresyl Violet	SLD_0000602	1	The cryostat was warm (-17°C), slicing was difficult and slices broke easily.
2021/06/28 16:42:35	42c8c19c-9ca9-4f78-b580-f0fa9c9a199e	2021/06/28 21:17:18	Cell densities	IHC	SLC_0001821	Nissl_5	01443460	Left hemisphere	2021/06/21	Protocol_Sectioning_Cryostat_2014-	JM	50	3	Parasagittal	2021/06/25	Cresyl Violet	SLD_0000601	6	The cryostat was warm (-17°C), slicing was difficult and slices broke easily.
2021/06/28 16:42:35	faf3d706-32d4-4e55-81b7-f30e32d50eaf	2021/06/28 21:17:14	Cell densities	IHC	SLC_0001820	Nissl_5	01443460	Left hemisphere	2021/06/21	Protocol_Sectioning_Cryostat_2014-	JM	50	3	Parasagittal	2021/06/25	Cresyl Violet	SLD_0000601	5	The cryostat was warm (-17°C), slicing was difficult and slices broke easily.
2021/06/28 16:42:35	a6945373-b517-41eb-b18f-79b2a65167c7	2021/06/28 21:17:10	Cell densities	IHC	SLC_0001819	Nissl_5	01443460	Left hemisphere	2021/06/21	Protocol_Sectioning_Cryostat_2014-	JM	50	3	Parasagittal	2021/06/25	Cresyl Violet	SLD_0000601	4	The cryostat was warm (-17°C), slicing was difficult and slices broke easily.
2021/06/28 16:42:35	3e42bf2e-e344-4e05-8233-bdf796856a73	2021/06/28 21:17:07	Cell densities	IHC	SLC_0001818	Nissl_5	01443460	Left hemisphere	2021/06/21	Protocol_Sectioning_Cryostat_2014-	JM	50	3	Parasagittal	2021/06/25	Cresyl Violet	SLD_0000601	3	The cryostat was warm (-17°C), slicing was difficult and slices broke easily.
2021/06/28 16:42:34	3587608a-9faa-477c-8cb6-777b9ddb6539	2021/06/28 21:17:03	Cell densities	IHC	SLC_0001817	Nissl_5	01443460	Left hemisphere	2021/06/21	Protocol_Sectioning_Cryostat_2014-	JM	50	3	Parasagittal	2021/06/25	Cresyl Violet	SLD_0000601	2	The cryostat was warm (-17°C), slicing was difficult and slices broke easily.
2021/06/28 16:42:34	7e2002ff-6405-4159-868d-8e7002bda9dd	2021/06/28 21:17:00	Cell densities	IHC	SLC_0001816	Nissl_5	01443460	Left hemisphere	2021/06/21	Protocol_Sectioning_Cryostat_2014-	JM	50	3	Parasagittal	2021/06/25	Cresyl Violet	SLD_0000601	1	The cryostat was warm (-17°C), slicing was difficult and slices broke easily.
2021/06/28 16:42:33	e3fe5814-b971-4e02-87de-3f9ad51b7809	2021/06/28 21:16:45	Cell densities	IHC	SLC_0001815	Nissl_5	01443460	Left hemisphere	2021/06/21	Protocol_Sectioning_Cryostat_2014-	JM	50	3	Parasagittal	2021/06/25	Cresyl Violet	SLD_0000600	6	The cryostat was warm (-17°C), slicing was difficult and slices broke easily.
2021/06/28 16:42:32	7700c8b4-13f9-425b-b591-a7d9213d7465	2021/06/28 21:16:41	Cell densities	IHC	SLC_0001814	Nissl_5	01443460	Left hemisphere	2021/06/21	Protocol_Sectioning_Cryostat_2014-	JM	50	3	Parasagittal	2021/06/25	Cresyl Violet	SLD_0000600	5	The cryostat was warm (-17°C), slicing was difficult and slices broke easily.
2021/06/28 16:42:32	12e1208f-c53a-4610-8590-45eb68c1f3da	2021/06/28 21:16:37	Cell densities	IHC	SLC_0001813	Nissl_5	01443460	Left hemisphere	2021/06/21	Protocol_Sectioning_Cryostat_2014-	JM	50	3	Parasagittal	2021/06/25	Cresyl Violet	SLD_0000600	4	The cryostat was warm (-17°C), slicing was difficult and slices broke easily.
2021/06/28 16:42:31	aa552cd2-2f52-41de-91a6-b65f221e0e48	2021/06/28 21:16:33	Cell densities	IHC	SLC_0001812	Nissl_5	01443460	Left hemisphere	2021/06/21	Protocol_Sectioning_Cryostat_2014-	JM	50	3	Parasagittal	2021/06/25	Cresyl Violet	SLD_0000600	3	The cryostat was warm (-17°C), slicing was difficult and slices broke easily.
2021/06/28 16:42:31	5edcdde8-265e-4af9-bc3d-8057ea58bbfe	2021/06/28 21:16:29	Cell densities	IHC	SLC_0001811	Nissl_5	01443460	Left hemisphere	2021/06/21	Protocol_Sectioning_Cryostat_2014-	JM	50	3	Parasagittal	2021/06/25	Cresyl Violet	SLD_0000600	2	The cryostat was warm (-17°C), slicing was difficult and slices broke easily.
2021/06/28 16:42:30	cb4beeaf-b473-4ca9-b389-f4e8a3d3f643	2021/06/28 21:16:25	Cell densities	IHC	SLC_0001810	Nissl_5	01443460	Left hemisphere	2021/06/21	Protocol_Sectioning_Cryostat_2014-	JM	50	3	Parasagittal	2021/06/25	Cresyl Violet	SLD_0000600	1	The cryostat was warm (-17°C), slicing was difficult and slices broke easily.
2021/06/28 16:42:30	0d98ddd5-a2ce-4e8a-81f1-e5572cd659b8	2021/06/28 21:16:15	Cell densities	IHC	SLC_0001809	Nissl_5	01443460	Left hemisphere	2021/06/21	Protocol_Sectioning_Cryostat_2014-	JM	50	3	Parasagittal	2021/06/25	Cresyl Violet	SLD_0000599	6	The cryostat was warm (-17°C), slicing was difficult and slices broke easily.
2021/06/28 16:42:30	4f2b53bc-15f5-42de-9961-053b11e88742	2021/06/28 21:16:12	Cell densities	IHC	SLC_0001808	Nissl_5	01443460	Left hemisphere	2021/06/21	Protocol_Sectioning_Cryostat_2014-	JM	50	3	Parasagittal	2021/06/25	Cresyl Violet	SLD_0000599	5	The cryostat was warm (-17°C), slicing was difficult and slices broke easily.
2021/06/28 16:42:29	2c35e099-6c92-426e-8ee9-adfc9f84f794	2021/06/28 21:16:07	Cell densities	IHC	SLC_0001807	Nissl_5	01443460	Left hemisphere	2021/06/21	Protocol_Sectioning_Cryostat_2014-	JM	50	3	Parasagittal	2021/06/25	Cresyl Violet	SLD_0000599	4	The cryostat was warm (-17°C), slicing was difficult and slices broke easily.
2021/06/28 16:42:28	d880ceb9-5640-4828-bfd2-ef6bb166157e	2021/06/28 21:16:04	Cell densities	IHC	SLC_0001806	Nissl_5	01443460	Left hemisphere	2021/06/21	Protocol_Sectioning_Cryostat_2014-	JM	50	3	Parasagittal	2021/06/25	Cresyl Violet	SLD_0000599	3	The cryostat was warm (-17°C), slicing was difficult and slices broke easily.
2021/06/28 16:42:27	c4ad6100-8491-40ec-9d6e-8ea447924302	2021/06/28 21:16:00	Cell densities	IHC	SLC_0001805	Nissl_5	01443460	Left hemisphere	2021/06/21	Protocol_Sectioning_Cryostat_2014-	JM	50	3	Parasagittal	2021/06/25	Cresyl Violet	SLD_0000599	2	The cryostat was warm (-17°C), slicing was difficult and slices broke easily.
2021/06/28 16:42:27	a37ce7ba-f829-4ea1-ae00-e03b5a0fdbe8	2021/06/28 21:15:57	Cell densities	IHC	SLC_0001804	Nissl_5	01443460	Left hemisphere	2021/06/21	Protocol_Sectioning_Cryostat_2014-	JM	50	3	Parasagittal	2021/06/25	Cresyl Violet	SLD_0000599	1	The cryostat was warm (-17°C), slicing was difficult and slices broke easily.
2021/06/28 16:42:26	85b569ab-f35c-423b-8b99-3c4361dd4682	2021/06/28 21:15:46	Cell densities	IHC	SLC_0001803	Nissl_5	01443460	Left hemisphere	2021/06/21	Protocol_Sectioning_Cryostat_2014-	JM	50	3	Parasagittal	2021/06/25	Cresyl Violet	SLD_0000598	8	The cryostat was warm (-17°C), slicing was difficult and slices broke easily.
2021/06/28 16:42:26	c661aa4d-cded-40af-bd43-ab7a027a3f14	2021/06/28 21:15:42	Cell densities	IHC	SLC_0001802	Nissl_5	01443460	Left hemisphere	2021/06/21	Protocol_Sectioning_Cryostat_2014-	JM	50	3	Parasagittal	2021/06/25	Cresyl Violet	SLD_0000598	7	The cryostat was warm (-17°C), slicing was difficult and slices broke easily.
2021/06/28 16:42:26	fa1c09e6-eba5-43c9-bdd2-df5e91878dbb	2021/06/28 21:15:38	Cell densities	IHC	SLC_0001801	Nissl_5	01443460	Left hemisphere	2021/06/21	Protocol_Sectioning_Cryostat_2014-	JM	50	3	Parasagittal	2021/06/25	Cresyl Violet	SLD_0000598	6	The cryostat was warm (-17°C), slicing was difficult and slices broke easily.
2021/06/28 16:42:26	08466870-40d9-41ee-93df-b0494bc8e290	2021/06/28 21:15:31	Cell densities	IHC	SLC_0001800	Nissl_5	01443460	Left hemisphere	2021/06/21	Protocol_Sectioning_Cryostat_2014-	JM	50	3	Parasagittal	2021/06/25	Cresyl Violet	SLD_0000598	5	The cryostat was warm (-17°C), slicing was difficult and slices broke easily.
2021/06/28 16:42:25	d605691d-8171-4bb8-8551-8a8042814655	2021/06/28 21:15:18	Cell densities	IHC	SLC_0001799	Nissl_5	01443460	Left hemisphere	2021/06/21	Protocol_Sectioning_Cryostat_2014-	JM	50	3	Parasagittal	2021/06/25	Cresyl Violet	SLD_0000598	4	The cryostat was warm (-17°C), slicing was difficult and slices broke easily.
2021/06/28 16:42:25	1b2018ca-9b02-4528-8f9f-02814b434042	2021/06/28 21:15:14	Cell densities	IHC	SLC_0001798	Nissl_5	01443460	Left hemisphere	2021/06/21	Protocol_Sectioning_Cryostat_2014-	JM	50	3	Parasagittal	2021/06/25	Cresyl Violet	SLD_0000598	3	The cryostat was warm (-17°C), slicing was difficult and slices broke easily.
2021/06/28 16:42:25	18f57254-71d4-40c3-93e6-66196d234e20	2021/06/28 21:15:09	Cell densities	IHC	SLC_0001797	Nissl_5	01443460	Left hemisphere	2021/06/21	Protocol_Sectioning_Cryostat_2014-	JM	50	3	Parasagittal	2021/06/25	Cresyl Violet	SLD_0000598	2	The cryostat was warm (-17°C), slicing was difficult and slices broke easily.
2021/06/28 16:42:24	f894b24e-e46f-4936-b39f-4b33227f9379	2021/06/28 21:15:06	Cell densities	IHC	SLC_0001796	Nissl_5	01443460	Left hemisphere	2021/06/21	Protocol_Sectioning_Cryostat_2014-	JM	50	3	Parasagittal	2021/06/25	Cresyl Violet	SLD_0000598	1	The cryostat was warm (-17°C), slicing was difficult and slices broke easily.
2021/06/28 16:42:24	5a2730a2-506e-4059-a933-1719d78b5fcb	2021/06/28 21:14:57	Cell densities	IHC	SLC_0001795	Nissl_5	01443460	Left hemisphere	2021/06/21	Protocol_Sectioning_Cryostat_2014-	JM	50	3	Parasagittal	2021/06/25	Cresyl Violet	SLD_0000597	11	The cryostat was warm (-17°C), slicing was difficult and slices broke easily.
2021/06/28 16:42:24	2659c621-4de8-4cf7-8f2a-151d1268c5e5	2021/06/28 21:14:52	Cell densities	IHC	SLC_0001794	Nissl_5	01443460	Left hemisphere	2021/06/21	Protocol_Sectioning_Cryostat_2014-	JM	50	3	Parasagittal	2021/06/25	Cresyl Violet	SLD_0000597	10	The cryostat was warm (-17°C), slicing was difficult and slices broke easily.
2021/06/28 16:42:23	0bc04c68-1ac5-4645-a91c-c397477dc002	2021/06/28 21:14:48	Cell densities	IHC	SLC_0001793	Nissl_5	01443460	Left hemisphere	2021/06/21	Protocol_Sectioning_Cryostat_2014-	JM	50	3	Parasagittal	2021/06/25	Cresyl Violet	SLD_0000597	9	The cryostat was warm (-17°C), slicing was difficult and slices broke easily.
2021/06/28 16:42:23	e1c23c69-98be-4592-b5d5-b64ac6cabadf	2021/06/28 21:14:44	Cell densities	IHC	SLC_0001792	Nissl_5	01443460	Left hemisphere	2021/06/21	Protocol_Sectioning_Cryostat_2014-	JM	50	3	Parasagittal	2021/06/25	Cresyl Violet	SLD_0000597	8	The cryostat was warm (-17°C), slicing was difficult and slices broke easily.
2021/06/28 16:42:23	110cdf67-3218-4165-875d-84a19fd0b530	2021/06/28 21:14:39	Cell densities	IHC	SLC_0001791	Nissl_5	01443460	Left hemisphere	2021/06/21	Protocol_Sectioning_Cryostat_2014-	JM	50	3	Parasagittal	2021/06/25	Cresyl Violet	SLD_0000597	7	The cryostat was warm (-17°C), slicing was difficult and slices broke easily.
2021/06/28 16:42:23	c3084320-147f-46f7-9ea7-ef11574cf870	2021/06/28 21:14:36	Cell densities	IHC	SLC_0001790	Nissl_5	01443460	Left hemisphere	2021/06/21	Protocol_Sectioning_Cryostat_2014-	JM	50	3	Parasagittal	2021/06/25	Cresyl Violet	SLD_0000597	6	The cryostat was warm (-17°C), slicing was difficult and slices broke easily.
2021/06/28 16:42:22	742bf9a0-6ec8-4b62-8aba-16871f020851	2021/06/28 21:14:32	Cell densities	IHC	SLC_0001789	Nissl_5	01443460	Left hemisphere	2021/06/21	Protocol_Sectioning_Cryostat_2014-	JM	50	3	Parasagittal	2021/06/25	Cresyl Violet	SLD_0000597	5	The cryostat was warm (-17°C), slicing was difficult and slices broke easily.
2021/06/28 16:42:22	1293593e-2de8-41c7-8542-7872b9539a94	2021/06/28 21:14:28	Cell densities	IHC	SLC_0001788	Nissl_5	01443460	Left hemisphere	2021/06/21	Protocol_Sectioning_Cryostat_2014-	JM	50	3	Parasagittal	2021/06/25	Cresyl Violet	SLD_0000597	4	The cryostat was warm (-17°C), slicing was difficult and slices broke easily.
2021/06/28 16:42:22	3476b41a-6241-4594-8625-65b57e660f32	2021/06/28 21:14:24	Cell densities	IHC	SLC_0001787	Nissl_5	01443460	Left hemisphere	2021/06/21	Protocol_Sectioning_Cryostat_2014-	JM	50	3	Parasagittal	2021/06/25	Cresyl Violet	SLD_0000597	3	The cryostat was warm (-17°C), slicing was difficult and slices broke easily.
2021/06/28 16:42:21	ecbe262c-af69-44bf-8228-f6adae0cb9dc	2021/06/28 21:14:20	Cell densities	IHC	SLC_0001786	Nissl_5	01443460	Left hemisphere	2021/06/21	Protocol_Sectioning_Cryostat_2014-	JM	50	3	Parasagittal	2021/06/25	Cresyl Violet	SLD_0000597	2	The cryostat was warm (-17°C), slicing was difficult and slices broke easily.
2021/06/28 16:42:21	79457e38-17e7-41af-95d3-0022422294d0	2021/06/28 21:14:16	Cell densities	IHC	SLC_0001785	Nissl_5	01443460	Left hemisphere	2021/06/21	Protocol_Sectioning_Cryostat_2014-	JM	50	3	Parasagittal	2021/06/25	Cresyl Violet	SLD_0000597	1	The cryostat was warm (-17°C), slicing was difficult and slices broke easily.
2021/06/28 16:42:21	0bdcafd0-1d47-4cc0-9d54-b13c8f32f99c	2021/06/28 21:14:07	Cell densities	IHC	SLC_0001784	Nissl_5	01443460	Left hemisphere	2021/06/21	Protocol_Sectioning_Cryostat_2014-	JM	50	3	Parasagittal	2021/06/25	Cresyl Violet	SLD_0000596	12	The cryostat was warm (-17°C), slicing was difficult and slices broke easily.
2021/06/28 16:42:21	49ed6f40-de72-44d3-a18a-2c5e9fc780ba	2021/06/28 21:14:03	Cell densities	IHC	SLC_0001783	Nissl_5	01443460	Left hemisphere	2021/06/21	Protocol_Sectioning_Cryostat_2014-	JM	50	3	Parasagittal	2021/06/25	Cresyl Violet	SLD_0000596	11	The cryostat was warm (-17°C), slicing was difficult and slices broke easily.
2021/06/28 16:42:20	4a263f81-e8db-4054-9b40-213a191f2bdf	2021/06/28 21:13:58	Cell densities	IHC	SLC_0001782	Nissl_5	01443460	Left hemisphere	2021/06/21	Protocol_Sectioning_Cryostat_2014-	JM	50	3	Parasagittal	2021/06/25	Cresyl Violet	SLD_0000596	10	The cryostat was warm (-17°C), slicing was difficult and slices broke easily.
2021/06/28 16:42:20	13cfda34-0ac1-48a2-a98a-a82915ca23ae	2021/06/28 21:13:52	Cell densities	IHC	SLC_0001781	Nissl_5	01443460	Left hemisphere	2021/06/21	Protocol_Sectioning_Cryostat_2014-	JM	50	3	Parasagittal	2021/06/25	Cresyl Violet	SLD_0000596	9	The cryostat was warm (-17°C), slicing was difficult and slices broke easily.
2021/06/28 16:42:20	283328d8-86a2-4389-b7f6-651b3363a4e3	2021/06/28 21:13:48	Cell densities	IHC	SLC_0001780	Nissl_5	01443460	Left hemisphere	2021/06/21	Protocol_Sectioning_Cryostat_2014-	JM	50	3	Parasagittal	2021/06/25	Cresyl Violet	SLD_0000596	8	The cryostat was warm (-17°C), slicing was difficult and slices broke easily.
2021/06/28 16:42:19	c68d359f-d929-462d-add3-334f5cbadd0b	2021/06/28 21:13:45	Cell densities	IHC	SLC_0001779	Nissl_5	01443460	Left hemisphere	2021/06/21	Protocol_Sectioning_Cryostat_2014-	JM	50	3	Parasagittal	2021/06/25	Cresyl Violet	SLD_0000596	7	The cryostat was warm (-17°C), slicing was difficult and slices broke easily.
2021/06/28 16:42:19	c040a8a5-4f28-4714-808f-5f1357803d8a	2021/06/28 21:13:41	Cell densities	IHC	SLC_0001778	Nissl_5	01443460	Left hemisphere	2021/06/21	Protocol_Sectioning_Cryostat_2014-	JM	50	3	Parasagittal	2021/06/25	Cresyl Violet	SLD_0000596	6	The cryostat was warm (-17°C), slicing was difficult and slices broke easily.
2021/06/28 16:42:19	dfaebe3a-f112-4e54-8b45-19c4c4fc7095	2021/06/28 21:13:37	Cell densities	IHC	SLC_0001777	Nissl_5	01443460	Left hemisphere	2021/06/21	Protocol_Sectioning_Cryostat_2014-	JM	50	3	Parasagittal	2021/06/25	Cresyl Violet	SLD_0000596	5	The cryostat was warm (-17°C), slicing was difficult and slices broke easily.
2021/06/28 16:42:19	c9590dad-80d6-4260-a6fd-103b7ea594aa	2021/06/28 21:13:32	Cell densities	IHC	SLC_0001776	Nissl_5	01443460	Left hemisphere	2021/06/21	Protocol_Sectioning_Cryostat_2014-	JM	50	3	Parasagittal	2021/06/25	Cresyl Violet	SLD_0000596	4	The cryostat was warm (-17°C), slicing was difficult and slices broke easily.
2021/06/28 16:42:18	f8fb88e8-9c39-4e05-a0cc-184e4ebcbd40	2021/06/28 21:13:28	Cell densities	IHC	SLC_0001775	Nissl_5	01443460	Left hemisphere	2021/06/21	Protocol_Sectioning_Cryostat_2014-	JM	50	3	Parasagittal	2021/06/25	Cresyl Violet	SLD_0000596	3	The cryostat was warm (-17°C), slicing was difficult and slices broke easily.
2021/06/28 16:42:18	85c28716-ac8a-411a-becb-8d892d983e1d	2021/06/28 21:13:24	Cell densities	IHC	SLC_0001774	Nissl_5	01443460	Left hemisphere	2021/06/21	Protocol_Sectioning_Cryostat_2014-	JM	50	3	Parasagittal	2021/06/25	Cresyl Violet	SLD_0000596	2	The cryostat was warm (-17°C), slicing was difficult and slices broke easily.
2021/06/28 16:42:18	5192031d-f97d-4c06-a9aa-e8e70bc0301b	2021/06/28 21:13:20	Cell densities	IHC	SLC_0001773	Nissl_5	01443460	Left hemisphere	2021/06/21	Protocol_Sectioning_Cryostat_2014-	JM	50	3	Parasagittal	2021/06/25	Cresyl Violet	SLD_0000596	1	The cryostat was warm (-17°C), slicing was difficult and slices broke easily.
2021/06/28 16:41:05	390ee1b8-6b43-406d-a260-dc42d117e910	2021/06/28 21:11:51	Cell densities	IHC	SLC_0001772	Nissl_5	01443459	Left hemisphere	2021/06/21	Protocol_Sectioning_Cryostat_2014-	JM	50	3	Parasagittal	2021/06/25	Cresyl Violet	SLD_0000595	3	The cryostat was warm (-17°C), slicing was difficult and slices broke easily.
2021/06/28 16:41:05	c571fdc7-d21a-4add-a202-931be80cb939	2021/06/28 21:11:51	Cell densities	IHC	SLC_0001771	Nissl_5	01443459	Left hemisphere	2021/06/21	Protocol_Sectioning_Cryostat_2014-	JM	50	3	Parasagittal	2021/06/25	Cresyl Violet	SLD_0000595	2	The cryostat was warm (-17°C), slicing was difficult and slices broke easily.
2021/06/28 16:41:04	65810ae7-71e2-4cba-9b92-dfba864b21d5	2021/06/28 21:11:51	Cell densities	IHC	SLC_0001770	Nissl_5	01443459	Left hemisphere	2021/06/21	Protocol_Sectioning_Cryostat_2014-	JM	50	3	Parasagittal	2021/06/25	Cresyl Violet	SLD_0000595	1	The cryostat was warm (-17°C), slicing was difficult and slices broke easily.
2021/06/28 16:41:04	b05e1cd6-cfd3-4a9e-a74e-f5da0ab33d6a	2021/06/28 21:11:51	Cell densities	IHC	SLC_0001769	Nissl_5	01443459	Left hemisphere	2021/06/21	Protocol_Sectioning_Cryostat_2014-	JM	50	3	Parasagittal	2021/06/25	Cresyl Violet	SLD_0000594	2	The cryostat was warm (-17°C), slicing was difficult and slices broke easily.
2021/06/28 16:41:04	6c46b377-497e-41f5-aff7-60373ed0d346	2021/06/28 21:11:51	Cell densities	IHC	SLC_0001768	Nissl_5	01443459	Left hemisphere	2021/06/21	Protocol_Sectioning_Cryostat_2014-	JM	50	3	Parasagittal	2021/06/25	Cresyl Violet	SLD_0000594	1	The cryostat was warm (-17°C), slicing was difficult and slices broke easily.
2021/06/28 16:41:03	b640edc0-14bc-4260-88ee-d3134257b3a9	2021/06/28 21:11:51	Cell densities	IHC	SLC_0001767	Nissl_5	01443459	Left hemisphere	2021/06/21	Protocol_Sectioning_Cryostat_2014-	JM	50	3	Parasagittal	2021/06/25	Cresyl Violet	SLD_0000593	4	The cryostat was warm (-17°C), slicing was difficult and slices broke easily.
2021/06/28 16:41:03	6cadf19c-cbb2-4961-9208-6b0f358b4f1a	2021/06/28 21:11:50	Cell densities	IHC	SLC_0001766	Nissl_5	01443459	Left hemisphere	2021/06/21	Protocol_Sectioning_Cryostat_2014-	JM	50	3	Parasagittal	2021/06/25	Cresyl Violet	SLD_0000593	3	The cryostat was warm (-17°C), slicing was difficult and slices broke easily.
2021/06/28 16:41:03	a382e758-7482-408c-8aec-65144698cfa1	2021/06/28 21:11:50	Cell densities	IHC	SLC_0001765	Nissl_5	01443459	Left hemisphere	2021/06/21	Protocol_Sectioning_Cryostat_2014-	JM	50	3	Parasagittal	2021/06/25	Cresyl Violet	SLD_0000593	2	The cryostat was warm (-17°C), slicing was difficult and slices broke easily.
2021/06/28 16:41:02	2c49f10d-b099-4d52-877e-c85f5cb48fb4	2021/06/28 21:11:50	Cell densities	IHC	SLC_0001764	Nissl_5	01443459	Left hemisphere	2021/06/21	Protocol_Sectioning_Cryostat_2014-	JM	50	3	Parasagittal	2021/06/25	Cresyl Violet	SLD_0000593	1	The cryostat was warm (-17°C), slicing was difficult and slices broke easily.
2021/06/28 16:41:02	7cb56f1b-21c6-442a-b53a-6c98e2976d27	2021/06/28 21:11:50	Cell densities	IHC	SLC_0001763	Nissl_5	01443459	Left hemisphere	2021/06/21	Protocol_Sectioning_Cryostat_2014-	JM	50	3	Parasagittal	2021/06/25	Cresyl Violet	SLD_0000592	2	The cryostat was warm (-17°C), slicing was difficult and slices broke easily.
2021/06/28 16:41:02	32e31ede-9304-48dd-959e-e16026c6ecc7	2021/06/28 21:11:50	Cell densities	IHC	SLC_0001762	Nissl_5	01443459	Left hemisphere	2021/06/21	Protocol_Sectioning_Cryostat_2014-	JM	50	3	Parasagittal	2021/06/25	Cresyl Violet	SLD_0000592	1	The cryostat was warm (-17°C), slicing was difficult and slices broke easily.
2021/06/28 16:41:01	45ba7bbc-cf42-4daa-aeef-af1d54f0eeab	2021/06/28 21:11:50	Cell densities	IHC	SLC_0001761	Nissl_5	01443459	Left hemisphere	2021/06/21	Protocol_Sectioning_Cryostat_2014-	JM	50	3	Parasagittal	2021/06/25	Cresyl Violet	SLD_0000591	2	The cryostat was warm (-17°C), slicing was difficult and slices broke easily.
2021/06/28 16:41:01	ded95fe2-905c-4c5f-81d3-a2b7c45822c1	2021/06/28 21:11:50	Cell densities	IHC	SLC_0001760	Nissl_5	01443459	Left hemisphere	2021/06/21	Protocol_Sectioning_Cryostat_2014-	JM	50	3	Parasagittal	2021/06/25	Cresyl Violet	SLD_0000591	1	The cryostat was warm (-17°C), slicing was difficult and slices broke easily.
2021/06/28 16:41:01	e9ea2e19-f77e-43aa-b0c0-6234698ecde5	2021/06/28 21:11:50	Cell densities	IHC	SLC_0001759	Nissl_5	01443459	Left hemisphere	2021/06/21	Protocol_Sectioning_Cryostat_2014-	JM	50	3	Parasagittal	2021/06/25	Cresyl Violet	SLD_0000590	4	The cryostat was warm (-17°C), slicing was difficult and slices broke easily.
2021/06/28 16:41:00	27410548-73bc-4fa8-bb2c-d3093922f532	2021/06/28 21:11:50	Cell densities	IHC	SLC_0001758	Nissl_5	01443459	Left hemisphere	2021/06/21	Protocol_Sectioning_Cryostat_2014-	JM	50	3	Parasagittal	2021/06/25	Cresyl Violet	SLD_0000590	3	The cryostat was warm (-17°C), slicing was difficult and slices broke easily.
2021/06/28 16:41:00	eb9584f3-40b6-4d73-b0f4-696635f06fa8	2021/06/28 21:11:50	Cell densities	IHC	SLC_0001757	Nissl_5	01443459	Left hemisphere	2021/06/21	Protocol_Sectioning_Cryostat_2014-	JM	50	3	Parasagittal	2021/06/25	Cresyl Violet	SLD_0000590	2	The cryostat was warm (-17°C), slicing was difficult and slices broke easily.
2021/06/28 16:41:00	8375d5af-9edc-443c-a97d-9dcdce30d145	2021/06/28 21:11:50	Cell densities	IHC	SLC_0001756	Nissl_5	01443459	Left hemisphere	2021/06/21	Protocol_Sectioning_Cryostat_2014-	JM	50	3	Parasagittal	2021/06/25	Cresyl Violet	SLD_0000590	1	The cryostat was warm (-17°C), slicing was difficult and slices broke easily.
2021/06/28 16:40:59	dd44e758-0fb6-4608-bd87-ac09ab318974	2021/06/28 21:11:49	Cell densities	IHC	SLC_0001755	Nissl_5	01443459	Left hemisphere	2021/06/21	Protocol_Sectioning_Cryostat_2014-	JM	50	3	Parasagittal	2021/06/25	Cresyl Violet	SLD_0000589	4	The cryostat was warm (-17°C), slicing was difficult and slices broke easily.
2021/06/28 16:40:59	fd6b0575-96f9-4552-a670-32ee7dd3c51e	2021/06/28 21:11:49	Cell densities	IHC	SLC_0001754	Nissl_5	01443459	Left hemisphere	2021/06/21	Protocol_Sectioning_Cryostat_2014-	JM	50	3	Parasagittal	2021/06/25	Cresyl Violet	SLD_0000589	3	The cryostat was warm (-17°C), slicing was difficult and slices broke easily.
2021/06/28 16:40:59	b08c921b-2ec2-4733-9871-f67d09b1ec3c	2021/06/28 21:11:49	Cell densities	IHC	SLC_0001753	Nissl_5	01443459	Left hemisphere	2021/06/21	Protocol_Sectioning_Cryostat_2014-	JM	50	3	Parasagittal	2021/06/25	Cresyl Violet	SLD_0000589	2	The cryostat was warm (-17°C), slicing was difficult and slices broke easily.
2021/06/28 16:40:58	f86307f3-577b-4819-83f9-df3d43133329	2021/06/28 21:11:49	Cell densities	IHC	SLC_0001752	Nissl_5	01443459	Left hemisphere	2021/06/21	Protocol_Sectioning_Cryostat_2014-	JM	50	3	Parasagittal	2021/06/25	Cresyl Violet	SLD_0000589	1	The cryostat was warm (-17°C), slicing was difficult and slices broke easily.
2021/06/28 16:40:58	0fd07eb9-aeca-422e-9396-36a7d35d8911	2021/06/28 21:11:49	Cell densities	IHC	SLC_0001751	Nissl_5	01443459	Left hemisphere	2021/06/21	Protocol_Sectioning_Cryostat_2014-	JM	50	3	Parasagittal	2021/06/25	Cresyl Violet	SLD_0000588	2	The cryostat was warm (-17°C), slicing was difficult and slices broke easily.
2021/06/28 16:40:58	3834edaa-fd3b-4e80-aada-15106c0a4a51	2021/06/28 21:11:49	Cell densities	IHC	SLC_0001750	Nissl_5	01443459	Left hemisphere	2021/06/21	Protocol_Sectioning_Cryostat_2014-	JM	50	3	Parasagittal	2021/06/25	Cresyl Violet	SLD_0000588	1	The cryostat was warm (-17°C), slicing was difficult and slices broke easily.
2021/06/28 16:40:58	96250c6b-95ab-4101-a477-edae83a53680	2021/06/28 21:11:49	Cell densities	IHC	SLC_0001749	Nissl_5	01443459	Left hemisphere	2021/06/21	Protocol_Sectioning_Cryostat_2014-	JM	50	3	Parasagittal	2021/06/25	Cresyl Violet	SLD_0000587	3	The cryostat was warm (-17°C), slicing was difficult and slices broke easily.
2021/06/28 16:40:57	0d5a31cb-037d-4cbc-9502-60e5749b77ac	2021/06/28 21:11:49	Cell densities	IHC	SLC_0001748	Nissl_5	01443459	Left hemisphere	2021/06/21	Protocol_Sectioning_Cryostat_2014-	JM	50	3	Parasagittal	2021/06/25	Cresyl Violet	SLD_0000587	2	The cryostat was warm (-17°C), slicing was difficult and slices broke easily.
2021/06/28 16:40:57	e42e4938-1dd4-489f-8f52-3631ce809bfa	2021/06/28 21:11:49	Cell densities	IHC	SLC_0001747	Nissl_5	01443459	Left hemisphere	2021/06/21	Protocol_Sectioning_Cryostat_2014-	JM	50	3	Parasagittal	2021/06/25	Cresyl Violet	SLD_0000587	1	The cryostat was warm (-17°C), slicing was difficult and slices broke easily.
2021/06/28 16:40:57	cadf2282-600b-4ff3-b9ad-f3664992510f	2021/06/28 21:11:49	Cell densities	IHC	SLC_0001746	Nissl_5	01443459	Left hemisphere	2021/06/21	Protocol_Sectioning_Cryostat_2014-	JM	50	3	Parasagittal	2021/06/25	Cresyl Violet	SLD_0000586	4	The cryostat was warm (-17°C), slicing was difficult and slices broke easily.
2021/06/28 16:40:56	cffa28eb-07cc-4e8e-b284-99167d556103	2021/06/28 21:11:48	Cell densities	IHC	SLC_0001745	Nissl_5	01443459	Left hemisphere	2021/06/21	Protocol_Sectioning_Cryostat_2014-	JM	50	3	Parasagittal	2021/06/25	Cresyl Violet	SLD_0000586	3	The cryostat was warm (-17°C), slicing was difficult and slices broke easily.
2021/06/28 16:40:56	ac5617de-63f9-4f0e-871a-42ec4e995f3f	2021/06/28 21:11:48	Cell densities	IHC	SLC_0001744	Nissl_5	01443459	Left hemisphere	2021/06/21	Protocol_Sectioning_Cryostat_2014-	JM	50	3	Parasagittal	2021/06/25	Cresyl Violet	SLD_0000586	2	The cryostat was warm (-17°C), slicing was difficult and slices broke easily.
2021/06/28 16:40:56	a9e50ef7-ea92-49d8-8f81-ce1067827f21	2021/06/28 21:11:48	Cell densities	IHC	SLC_0001743	Nissl_5	01443459	Left hemisphere	2021/06/21	Protocol_Sectioning_Cryostat_2014-	JM	50	3	Parasagittal	2021/06/25	Cresyl Violet	SLD_0000586	1	The cryostat was warm (-17°C), slicing was difficult and slices broke easily.
2021/06/28 16:40:55	99087153-befc-4591-9a90-9f2cb711f66b	2021/06/28 21:11:48	Cell densities	IHC	SLC_0001742	Nissl_5	01443459	Left hemisphere	2021/06/21	Protocol_Sectioning_Cryostat_2014-	JM	50	3	Parasagittal	2021/06/25	Cresyl Violet	SLD_0000585	4	The cryostat was warm (-17°C), slicing was difficult and slices broke easily.
2021/06/28 16:40:55	d7c46b7c-7c84-4f34-9f85-34752e993581	2021/06/28 21:11:48	Cell densities	IHC	SLC_0001741	Nissl_5	01443459	Left hemisphere	2021/06/21	Protocol_Sectioning_Cryostat_2014-	JM	50	3	Parasagittal	2021/06/25	Cresyl Violet	SLD_0000585	3	The cryostat was warm (-17°C), slicing was difficult and slices broke easily.
2021/06/28 16:40:55	2b192ced-9702-4c45-99b3-6b80be5793fb	2021/06/28 21:11:48	Cell densities	IHC	SLC_0001740	Nissl_5	01443459	Left hemisphere	2021/06/21	Protocol_Sectioning_Cryostat_2014-	JM	50	3	Parasagittal	2021/06/25	Cresyl Violet	SLD_0000585	2	The cryostat was warm (-17°C), slicing was difficult and slices broke easily.
2021/06/28 16:40:54	43024f05-3678-4736-9cf9-c8d829cd07ae	2021/06/28 21:11:48	Cell densities	IHC	SLC_0001739	Nissl_5	01443459	Left hemisphere	2021/06/21	Protocol_Sectioning_Cryostat_2014-	JM	50	3	Parasagittal	2021/06/25	Cresyl Violet	SLD_0000585	1	The cryostat was warm (-17°C), slicing was difficult and slices broke easily.
2021/06/28 16:40:54	a54d9236-316b-417b-954f-950c1648f944	2021/06/28 21:11:48	Cell densities	IHC	SLC_0001738	Nissl_5	01443459	Left hemisphere	2021/06/21	Protocol_Sectioning_Cryostat_2014-	JM	50	3	Parasagittal	2021/06/25	Cresyl Violet	SLD_0000584	4	The cryostat was warm (-17°C), slicing was difficult and slices broke easily.
2021/06/28 16:40:54	8135f522-5f56-42cd-be3d-d39b402362e7	2021/06/28 21:11:48	Cell densities	IHC	SLC_0001737	Nissl_5	01443459	Left hemisphere	2021/06/21	Protocol_Sectioning_Cryostat_2014-	JM	50	3	Parasagittal	2021/06/25	Cresyl Violet	SLD_0000584	3	The cryostat was warm (-17°C), slicing was difficult and slices broke easily.
2021/06/28 16:40:53	0a165be5-53ec-4edf-b742-e55f1073abcc	2021/06/28 21:11:48	Cell densities	IHC	SLC_0001736	Nissl_5	01443459	Left hemisphere	2021/06/21	Protocol_Sectioning_Cryostat_2014-	JM	50	3	Parasagittal	2021/06/25	Cresyl Violet	SLD_0000584	2	The cryostat was warm (-17°C), slicing was difficult and slices broke easily.
2021/06/28 16:40:53	055bcaa4-b140-4848-b800-dffe49685f2a	2021/06/28 21:11:48	Cell densities	IHC	SLC_0001735	Nissl_5	01443459	Left hemisphere	2021/06/21	Protocol_Sectioning_Cryostat_2014-	JM	50	3	Parasagittal	2021/06/25	Cresyl Violet	SLD_0000584	1	The cryostat was warm (-17°C), slicing was difficult and slices broke easily.
2021/06/28 16:40:53	408ec273-79e0-45e8-b96a-ca8421bfcb44	2021/06/28 21:11:47	Cell densities	IHC	SLC_0001734	Nissl_5	01443459	Left hemisphere	2021/06/21	Protocol_Sectioning_Cryostat_2014-	JM	50	3	Parasagittal	2021/06/25	Cresyl Violet	SLD_0000583	4	The cryostat was warm (-17°C), slicing was difficult and slices broke easily.
2021/06/28 16:40:53	8b1303d8-1105-4780-8371-18123924a684	2021/06/28 21:11:47	Cell densities	IHC	SLC_0001733	Nissl_5	01443459	Left hemisphere	2021/06/21	Protocol_Sectioning_Cryostat_2014-	JM	50	3	Parasagittal	2021/06/25	Cresyl Violet	SLD_0000583	3	The cryostat was warm (-17°C), slicing was difficult and slices broke easily.
2021/06/28 16:40:52	ed0467cd-2fa8-4949-983b-46e14f99347d	2021/06/28 21:11:47	Cell densities	IHC	SLC_0001732	Nissl_5	01443459	Left hemisphere	2021/06/21	Protocol_Sectioning_Cryostat_2014-	JM	50	3	Parasagittal	2021/06/25	Cresyl Violet	SLD_0000583	2	The cryostat was warm (-17°C), slicing was difficult and slices broke easily.
2021/06/28 16:40:52	0e25cc68-2423-4f19-9895-c162b993dff0	2021/06/28 21:11:47	Cell densities	IHC	SLC_0001731	Nissl_5	01443459	Left hemisphere	2021/06/21	Protocol_Sectioning_Cryostat_2014-	JM	50	3	Parasagittal	2021/06/25	Cresyl Violet	SLD_0000583	1	The cryostat was warm (-17°C), slicing was difficult and slices broke easily.
2021/06/28 16:40:52	6d6f97c9-db3a-4d18-a07a-251767131203	2021/06/28 21:11:47	Cell densities	IHC	SLC_0001730	Nissl_5	01443459	Left hemisphere	2021/06/21	Protocol_Sectioning_Cryostat_2014-	JM	50	3	Parasagittal	2021/06/25	Cresyl Violet	SLD_0000582	6	The cryostat was warm (-17°C), slicing was difficult and slices broke easily.
2021/06/28 16:40:51	083562bb-e3a4-40ee-893a-9ea9a8a69cf0	2021/06/28 21:11:47	Cell densities	IHC	SLC_0001729	Nissl_5	01443459	Left hemisphere	2021/06/21	Protocol_Sectioning_Cryostat_2014-	JM	50	3	Parasagittal	2021/06/25	Cresyl Violet	SLD_0000582	5	The cryostat was warm (-17°C), slicing was difficult and slices broke easily.
2021/06/28 16:40:51	a685b57b-9526-4db8-ae88-eee10b6957f2	2021/06/28 21:11:47	Cell densities	IHC	SLC_0001728	Nissl_5	01443459	Left hemisphere	2021/06/21	Protocol_Sectioning_Cryostat_2014-	JM	50	3	Parasagittal	2021/06/25	Cresyl Violet	SLD_0000582	4	The cryostat was warm (-17°C), slicing was difficult and slices broke easily.
2021/06/28 16:40:51	99100300-90cd-4fae-b96f-4464aaed7ea3	2021/06/28 21:11:47	Cell densities	IHC	SLC_0001727	Nissl_5	01443459	Left hemisphere	2021/06/21	Protocol_Sectioning_Cryostat_2014-	JM	50	3	Parasagittal	2021/06/25	Cresyl Violet	SLD_0000582	3	The cryostat was warm (-17°C), slicing was difficult and slices broke easily.
2021/06/28 16:40:50	353c3925-76d5-4d69-9902-34a4a2f5edc5	2021/06/28 21:11:47	Cell densities	IHC	SLC_0001726	Nissl_5	01443459	Left hemisphere	2021/06/21	Protocol_Sectioning_Cryostat_2014-	JM	50	3	Parasagittal	2021/06/25	Cresyl Violet	SLD_0000582	2	The cryostat was warm (-17°C), slicing was difficult and slices broke easily.
2021/06/28 16:40:50	9cab993b-bdb9-414c-a1c7-ac2fffd603b7	2021/06/28 21:11:47	Cell densities	IHC	SLC_0001725	Nissl_5	01443459	Left hemisphere	2021/06/21	Protocol_Sectioning_Cryostat_2014-	JM	50	3	Parasagittal	2021/06/25	Cresyl Violet	SLD_0000582	1	The cryostat was warm (-17°C), slicing was difficult and slices broke easily.
2021/06/28 16:40:50	7f347cf8-d62a-4c74-bc12-6a8b395774a1	2021/06/28 21:11:47	Cell densities	IHC	SLC_0001724	Nissl_5	01443459	Left hemisphere	2021/06/21	Protocol_Sectioning_Cryostat_2014-	JM	50	3	Parasagittal	2021/06/25	Cresyl Violet	SLD_0000581	6	The cryostat was warm (-17°C), slicing was difficult and slices broke easily.
2021/06/28 16:40:49	0ff4ac04-b5b3-4598-bc06-e218c1679b1e	2021/06/28 21:11:47	Cell densities	IHC	SLC_0001723	Nissl_5	01443459	Left hemisphere	2021/06/21	Protocol_Sectioning_Cryostat_2014-	JM	50	3	Parasagittal	2021/06/25	Cresyl Violet	SLD_0000581	5	The cryostat was warm (-17°C), slicing was difficult and slices broke easily.
2021/06/28 16:40:49	a6913b17-6948-464e-99ca-51e0a2f9d1a6	2021/06/28 21:11:46	Cell densities	IHC	SLC_0001722	Nissl_5	01443459	Left hemisphere	2021/06/21	Protocol_Sectioning_Cryostat_2014-	JM	50	3	Parasagittal	2021/06/25	Cresyl Violet	SLD_0000581	4	The cryostat was warm (-17°C), slicing was difficult and slices broke easily.
2021/06/28 16:40:49	b9e7d593-fb4d-426d-b24f-50ea8eee458f	2021/06/28 21:11:46	Cell densities	IHC	SLC_0001721	Nissl_5	01443459	Left hemisphere	2021/06/21	Protocol_Sectioning_Cryostat_2014-	JM	50	3	Parasagittal	2021/06/25	Cresyl Violet	SLD_0000581	3	The cryostat was warm (-17°C), slicing was difficult and slices broke easily.
2021/06/28 16:40:49	23c4598f-d792-4fcb-8b56-201a99242f44	2021/06/28 21:11:46	Cell densities	IHC	SLC_0001720	Nissl_5	01443459	Left hemisphere	2021/06/21	Protocol_Sectioning_Cryostat_2014-	JM	50	3	Parasagittal	2021/06/25	Cresyl Violet	SLD_0000581	2	The cryostat was warm (-17°C), slicing was difficult and slices broke easily.
2021/06/28 16:40:48	3f51562e-d19e-4746-ab32-22504e6c6109	2021/06/28 21:11:46	Cell densities	IHC	SLC_0001719	Nissl_5	01443459	Left hemisphere	2021/06/21	Protocol_Sectioning_Cryostat_2014-	JM	50	3	Parasagittal	2021/06/25	Cresyl Violet	SLD_0000581	1	The cryostat was warm (-17°C), slicing was difficult and slices broke easily.
2021/06/28 16:40:48	ecb90c1c-799a-4c2e-9982-fc07a7206388	2021/06/28 21:11:46	Cell densities	IHC	SLC_0001718	Nissl_5	01443459	Left hemisphere	2021/06/21	Protocol_Sectioning_Cryostat_2014-	JM	50	3	Parasagittal	2021/06/25	Cresyl Violet	SLD_0000580	6	The cryostat was warm (-17°C), slicing was difficult and slices broke easily.
2021/06/28 16:40:48	0bc1f249-6741-4f90-b8e8-da49342786af	2021/06/28 21:11:46	Cell densities	IHC	SLC_0001717	Nissl_5	01443459	Left hemisphere	2021/06/21	Protocol_Sectioning_Cryostat_2014-	JM	50	3	Parasagittal	2021/06/25	Cresyl Violet	SLD_0000580	5	The cryostat was warm (-17°C), slicing was difficult and slices broke easily.
2021/06/28 16:40:47	dc9ab2e9-a3be-4b3f-9625-3be51fbaee1b	2021/06/28 21:11:46	Cell densities	IHC	SLC_0001716	Nissl_5	01443459	Left hemisphere	2021/06/21	Protocol_Sectioning_Cryostat_2014-	JM	50	3	Parasagittal	2021/06/25	Cresyl Violet	SLD_0000580	4	The cryostat was warm (-17°C), slicing was difficult and slices broke easily.
2021/06/28 16:40:47	ec3a69ca-33c0-4ee7-97fc-ae50c4845258	2021/06/28 21:11:46	Cell densities	IHC	SLC_0001715	Nissl_5	01443459	Left hemisphere	2021/06/21	Protocol_Sectioning_Cryostat_2014-	JM	50	3	Parasagittal	2021/06/25	Cresyl Violet	SLD_0000580	3	The cryostat was warm (-17°C), slicing was difficult and slices broke easily.
2021/06/28 16:40:47	cd2fc287-5c24-4034-9fe1-64b58d3cf37f	2021/06/28 21:11:46	Cell densities	IHC	SLC_0001714	Nissl_5	01443459	Left hemisphere	2021/06/21	Protocol_Sectioning_Cryostat_2014-	JM	50	3	Parasagittal	2021/06/25	Cresyl Violet	SLD_0000580	2	The cryostat was warm (-17°C), slicing was difficult and slices broke easily.
2021/06/28 16:40:46	224ef09b-69e8-4137-9f0a-a4a6f69fa1a4	2021/06/28 21:11:46	Cell densities	IHC	SLC_0001713	Nissl_5	01443459	Left hemisphere	2021/06/21	Protocol_Sectioning_Cryostat_2014-	JM	50	3	Parasagittal	2021/06/25	Cresyl Violet	SLD_0000580	1	The cryostat was warm (-17°C), slicing was difficult and slices broke easily.
2021/06/28 16:40:46	0f113a1c-46d2-4e56-bb0f-eb0ac3e3c263	2021/06/28 21:11:46	Cell densities	IHC	SLC_0001712	Nissl_5	01443459	Left hemisphere	2021/06/21	Protocol_Sectioning_Cryostat_2014-	JM	50	3	Parasagittal	2021/06/25	Cresyl Violet	SLD_0000579	6	The cryostat was warm (-17°C), slicing was difficult and slices broke easily.
2021/06/28 16:40:46	55a1c93a-9b91-423c-95c5-9d7252ae2516	2021/06/28 21:11:45	Cell densities	IHC	SLC_0001711	Nissl_5	01443459	Left hemisphere	2021/06/21	Protocol_Sectioning_Cryostat_2014-	JM	50	3	Parasagittal	2021/06/25	Cresyl Violet	SLD_0000579	5	The cryostat was warm (-17°C), slicing was difficult and slices broke easily.
2021/06/28 16:40:45	e62b5c92-929b-4161-979c-6176d186217d	2021/06/28 21:11:45	Cell densities	IHC	SLC_0001710	Nissl_5	01443459	Left hemisphere	2021/06/21	Protocol_Sectioning_Cryostat_2014-	JM	50	3	Parasagittal	2021/06/25	Cresyl Violet	SLD_0000579	4	The cryostat was warm (-17°C), slicing was difficult and slices broke easily.
2021/06/28 16:40:45	a1d9d9e7-c1aa-4991-b58e-3f3f1169b159	2021/06/28 21:11:45	Cell densities	IHC	SLC_0001709	Nissl_5	01443459	Left hemisphere	2021/06/21	Protocol_Sectioning_Cryostat_2014-	JM	50	3	Parasagittal	2021/06/25	Cresyl Violet	SLD_0000579	3	The cryostat was warm (-17°C), slicing was difficult and slices broke easily.
2021/06/28 16:40:45	6fb42e38-a61f-4d01-8849-6827d9ddb97e	2021/06/28 21:11:45	Cell densities	IHC	SLC_0001708	Nissl_5	01443459	Left hemisphere	2021/06/21	Protocol_Sectioning_Cryostat_2014-	JM	50	3	Parasagittal	2021/06/25	Cresyl Violet	SLD_0000579	2	The cryostat was warm (-17°C), slicing was difficult and slices broke easily.
2021/06/28 16:40:45	995b07b3-cb7f-4d5a-9d1c-9b6a9981f71f	2021/06/28 21:11:45	Cell densities	IHC	SLC_0001707	Nissl_5	01443459	Left hemisphere	2021/06/21	Protocol_Sectioning_Cryostat_2014-	JM	50	3	Parasagittal	2021/06/25	Cresyl Violet	SLD_0000579	1	The cryostat was warm (-17°C), slicing was difficult and slices broke easily.
2021/06/28 16:40:44	9794dc51-e208-481f-a917-c530adb869cc	2021/06/28 21:11:45	Cell densities	IHC	SLC_0001706	Nissl_5	01443459	Left hemisphere	2021/06/21	Protocol_Sectioning_Cryostat_2014-	JM	50	3	Parasagittal	2021/06/25	Cresyl Violet	SLD_0000578	5	The cryostat was warm (-17°C), slicing was difficult and slices broke easily.
2021/06/28 16:40:44	92fa2e87-554a-44bf-a4be-c78849abe4eb	2021/06/28 21:11:45	Cell densities	IHC	SLC_0001705	Nissl_5	01443459	Left hemisphere	2021/06/21	Protocol_Sectioning_Cryostat_2014-	JM	50	3	Parasagittal	2021/06/25	Cresyl Violet	SLD_0000578	4	The cryostat was warm (-17°C), slicing was difficult and slices broke easily.
2021/06/28 16:40:44	d1604ce7-1246-4665-a6c8-2360fba3d1cb	2021/06/28 21:11:45	Cell densities	IHC	SLC_0001704	Nissl_5	01443459	Left hemisphere	2021/06/21	Protocol_Sectioning_Cryostat_2014-	JM	50	3	Parasagittal	2021/06/25	Cresyl Violet	SLD_0000578	3	The cryostat was warm (-17°C), slicing was difficult and slices broke easily.
2021/06/28 16:40:43	86104569-63be-4cf8-9dd1-dfd95fd76706	2021/06/28 21:11:45	Cell densities	IHC	SLC_0001703	Nissl_5	01443459	Left hemisphere	2021/06/21	Protocol_Sectioning_Cryostat_2014-	JM	50	3	Parasagittal	2021/06/25	Cresyl Violet	SLD_0000578	2	The cryostat was warm (-17°C), slicing was difficult and slices broke easily.
2021/06/28 16:40:43	3491bb1c-d155-4cee-a79e-0be316e9d71c	2021/06/28 21:11:45	Cell densities	IHC	SLC_0001702	Nissl_5	01443459	Left hemisphere	2021/06/21	Protocol_Sectioning_Cryostat_2014-	JM	50	3	Parasagittal	2021/06/25	Cresyl Violet	SLD_0000578	1	The cryostat was warm (-17°C), slicing was difficult and slices broke easily.
2021/06/28 16:40:43	d665d5e6-369b-49d4-800a-2041b4f48025	2021/06/28 21:11:45	Cell densities	IHC	SLC_0001701	Nissl_5	01443459	Left hemisphere	2021/06/21	Protocol_Sectioning_Cryostat_2014-	JM	50	3	Parasagittal	2021/06/25	Cresyl Violet	SLD_0000577	6	The cryostat was warm (-17°C), slicing was difficult and slices broke easily.
2021/06/28 16:40:42	590d3453-7d96-42a6-acf8-3dfb51542753	2021/06/28 21:11:44	Cell densities	IHC	SLC_0001700	Nissl_5	01443459	Left hemisphere	2021/06/21	Protocol_Sectioning_Cryostat_2014-	JM	50	3	Parasagittal	2021/06/25	Cresyl Violet	SLD_0000577	5	The cryostat was warm (-17°C), slicing was difficult and slices broke easily.
2021/06/28 16:40:42	7e5080cc-9275-4763-9d77-6649ba692266	2021/06/28 21:11:44	Cell densities	IHC	SLC_0001699	Nissl_5	01443459	Left hemisphere	2021/06/21	Protocol_Sectioning_Cryostat_2014-	JM	50	3	Parasagittal	2021/06/25	Cresyl Violet	SLD_0000577	4	The cryostat was warm (-17°C), slicing was difficult and slices broke easily.
2021/06/28 16:40:42	be9a48cd-437d-408f-81d1-c86e6da734ab	2021/06/28 21:11:44	Cell densities	IHC	SLC_0001698	Nissl_5	01443459	Left hemisphere	2021/06/21	Protocol_Sectioning_Cryostat_2014-	JM	50	3	Parasagittal	2021/06/25	Cresyl Violet	SLD_0000577	3	The cryostat was warm (-17°C), slicing was difficult and slices broke easily.
2021/06/28 16:40:41	d3a95887-d853-454b-8257-f94a2927fd7f	2021/06/28 21:11:44	Cell densities	IHC	SLC_0001697	Nissl_5	01443459	Left hemisphere	2021/06/21	Protocol_Sectioning_Cryostat_2014-	JM	50	3	Parasagittal	2021/06/25	Cresyl Violet	SLD_0000577	2	The cryostat was warm (-17°C), slicing was difficult and slices broke easily.
2021/06/28 16:40:41	fab85027-0333-4f59-b895-c03d8c715a22	2021/06/28 21:11:44	Cell densities	IHC	SLC_0001696	Nissl_5	01443459	Left hemisphere	2021/06/21	Protocol_Sectioning_Cryostat_2014-	JM	50	3	Parasagittal	2021/06/25	Cresyl Violet	SLD_0000577	1	The cryostat was warm (-17°C), slicing was difficult and slices broke easily.
2021/06/28 16:40:41	f25ba738-21cf-49a3-b14e-53caf4b9c6dd	2021/06/28 21:11:44	Cell densities	IHC	SLC_0001695	Nissl_5	01443459	Left hemisphere	2021/06/21	Protocol_Sectioning_Cryostat_2014-	JM	50	3	Parasagittal	2021/06/25	Cresyl Violet	SLD_0000576	6	The cryostat was warm (-17°C), slicing was difficult and slices broke easily.
2021/06/28 16:40:40	91d4f11a-ef9a-45a5-aead-985fe3aeed32	2021/06/28 21:11:44	Cell densities	IHC	SLC_0001694	Nissl_5	01443459	Left hemisphere	2021/06/21	Protocol_Sectioning_Cryostat_2014-	JM	50	3	Parasagittal	2021/06/25	Cresyl Violet	SLD_0000576	5	The cryostat was warm (-17°C), slicing was difficult and slices broke easily.
2021/06/28 16:40:40	0d9f9a16-e35c-4a7c-939e-820e112964fb	2021/06/28 21:11:44	Cell densities	IHC	SLC_0001693	Nissl_5	01443459	Left hemisphere	2021/06/21	Protocol_Sectioning_Cryostat_2014-	JM	50	3	Parasagittal	2021/06/25	Cresyl Violet	SLD_0000576	4	The cryostat was warm (-17°C), slicing was difficult and slices broke easily.
2021/06/28 16:40:40	9a2d9384-bb6d-4027-8c50-5e6978e2b5bf	2021/06/28 21:11:44	Cell densities	IHC	SLC_0001692	Nissl_5	01443459	Left hemisphere	2021/06/21	Protocol_Sectioning_Cryostat_2014-	JM	50	3	Parasagittal	2021/06/25	Cresyl Violet	SLD_0000576	3	The cryostat was warm (-17°C), slicing was difficult and slices broke easily.
2021/06/28 16:40:39	e284f500-48b9-49b2-bc05-794c21644570	2021/06/28 21:11:44	Cell densities	IHC	SLC_0001691	Nissl_5	01443459	Left hemisphere	2021/06/21	Protocol_Sectioning_Cryostat_2014-	JM	50	3	Parasagittal	2021/06/25	Cresyl Violet	SLD_0000576	2	The cryostat was warm (-17°C), slicing was difficult and slices broke easily.
2021/06/28 16:40:39	4ebda6c6-a2d8-4314-8974-7eb27acf26e0	2021/06/28 21:11:44	Cell densities	IHC	SLC_0001690	Nissl_5	01443459	Left hemisphere	2021/06/21	Protocol_Sectioning_Cryostat_2014-	JM	50	3	Parasagittal	2021/06/25	Cresyl Violet	SLD_0000576	1	The cryostat was warm (-17°C), slicing was difficult and slices broke easily.
2021/06/28 16:40:39	d3d89efe-8bc9-47cc-9ce6-035ae0d6a29b	2021/06/28 21:11:43	Cell densities	IHC	SLC_0001689	Nissl_5	01443459	Left hemisphere	2021/06/21	Protocol_Sectioning_Cryostat_2014-	JM	50	3	Parasagittal	2021/06/25	Cresyl Violet	SLD_0000575	6	The cryostat was warm (-17°C), slicing was difficult and slices broke easily.
2021/06/28 16:40:39	47875126-f055-402e-b542-cd3b52473bf6	2021/06/28 21:11:43	Cell densities	IHC	SLC_0001688	Nissl_5	01443459	Left hemisphere	2021/06/21	Protocol_Sectioning_Cryostat_2014-	JM	50	3	Parasagittal	2021/06/25	Cresyl Violet	SLD_0000575	5	The cryostat was warm (-17°C), slicing was difficult and slices broke easily.
2021/06/28 16:40:38	189c2f21-35d8-415e-8240-fba94f54a475	2021/06/28 21:11:43	Cell densities	IHC	SLC_0001687	Nissl_5	01443459	Left hemisphere	2021/06/21	Protocol_Sectioning_Cryostat_2014-	JM	50	3	Parasagittal	2021/06/25	Cresyl Violet	SLD_0000575	4	The cryostat was warm (-17°C), slicing was difficult and slices broke easily.
2021/06/28 16:40:38	612cd53a-8b08-4d3d-9e54-d2f9448969af	2021/06/28 21:11:43	Cell densities	IHC	SLC_0001686	Nissl_5	01443459	Left hemisphere	2021/06/21	Protocol_Sectioning_Cryostat_2014-	JM	50	3	Parasagittal	2021/06/25	Cresyl Violet	SLD_0000575	3	The cryostat was warm (-17°C), slicing was difficult and slices broke easily.
2021/06/28 16:40:38	37c79aac-8401-4e64-a1fa-ebe50004558c	2021/06/28 21:11:43	Cell densities	IHC	SLC_0001685	Nissl_5	01443459	Left hemisphere	2021/06/21	Protocol_Sectioning_Cryostat_2014-	JM	50	3	Parasagittal	2021/06/25	Cresyl Violet	SLD_0000575	2	The cryostat was warm (-17°C), slicing was difficult and slices broke easily.
2021/06/28 16:40:37	0fc4debd-e604-45a7-9435-5866d1e11384	2021/06/28 21:11:43	Cell densities	IHC	SLC_0001684	Nissl_5	01443459	Left hemisphere	2021/06/21	Protocol_Sectioning_Cryostat_2014-	JM	50	3	Parasagittal	2021/06/25	Cresyl Violet	SLD_0000575	1	The cryostat was warm (-17°C), slicing was difficult and slices broke easily.
2021/06/28 16:40:37	9f28ebdb-c929-4aab-86a8-528f783dd928	2021/06/28 21:11:43	Cell densities	IHC	SLC_0001683	Nissl_5	01443459	Left hemisphere	2021/06/21	Protocol_Sectioning_Cryostat_2014-	JM	50	3	Parasagittal	2021/06/25	Cresyl Violet	SLD_0000574	6	The cryostat was warm (-17°C), slicing was difficult and slices broke easily.
2021/06/28 16:40:37	7eec27e1-960e-4b21-8634-63d40bd7d63e	2021/06/28 21:11:43	Cell densities	IHC	SLC_0001682	Nissl_5	01443459	Left hemisphere	2021/06/21	Protocol_Sectioning_Cryostat_2014-	JM	50	3	Parasagittal	2021/06/25	Cresyl Violet	SLD_0000574	5	The cryostat was warm (-17°C), slicing was difficult and slices broke easily.
2021/06/28 16:40:36	6e6bb9f0-3b43-4bfc-aedc-cac5921354a4	2021/06/28 21:11:43	Cell densities	IHC	SLC_0001681	Nissl_5	01443459	Left hemisphere	2021/06/21	Protocol_Sectioning_Cryostat_2014-	JM	50	3	Parasagittal	2021/06/25	Cresyl Violet	SLD_0000574	4	The cryostat was warm (-17°C), slicing was difficult and slices broke easily.
2021/06/28 16:40:36	a50114fc-73bb-4783-890d-8f2111f0ac4b	2021/06/28 21:11:43	Cell densities	IHC	SLC_0001680	Nissl_5	01443459	Left hemisphere	2021/06/21	Protocol_Sectioning_Cryostat_2014-	JM	50	3	Parasagittal	2021/06/25	Cresyl Violet	SLD_0000574	3	The cryostat was warm (-17°C), slicing was difficult and slices broke easily.
2021/06/28 16:40:36	e7627a81-6adb-4c40-b16f-0887897bc2cb	2021/06/28 21:11:43	Cell densities	IHC	SLC_0001679	Nissl_5	01443459	Left hemisphere	2021/06/21	Protocol_Sectioning_Cryostat_2014-	JM	50	3	Parasagittal	2021/06/25	Cresyl Violet	SLD_0000574	2	The cryostat was warm (-17°C), slicing was difficult and slices broke easily.
2021/06/28 16:40:36	f34f38d5-e104-4b37-8353-64d02813466a	2021/06/28 21:11:42	Cell densities	IHC	SLC_0001678	Nissl_5	01443459	Left hemisphere	2021/06/21	Protocol_Sectioning_Cryostat_2014-	JM	50	3	Parasagittal	2021/06/25	Cresyl Violet	SLD_0000574	1	The cryostat was warm (-17°C), slicing was difficult and slices broke easily.
2021/06/28 16:40:35	6926a951-302f-4018-aa51-e2cdae3b2a24	2021/06/28 21:11:42	Cell densities	IHC	SLC_0001677	Nissl_5	01443459	Left hemisphere	2021/06/21	Protocol_Sectioning_Cryostat_2014-	JM	50	3	Parasagittal	2021/06/25	Cresyl Violet	SLD_0000573	8	The cryostat was warm (-17°C), slicing was difficult and slices broke easily.
2021/06/28 16:40:35	c8b916bb-f093-4bd5-b3f3-9ae4023fba31	2021/06/28 21:11:42	Cell densities	IHC	SLC_0001676	Nissl_5	01443459	Left hemisphere	2021/06/21	Protocol_Sectioning_Cryostat_2014-	JM	50	3	Parasagittal	2021/06/25	Cresyl Violet	SLD_0000573	7	The cryostat was warm (-17°C), slicing was difficult and slices broke easily.
2021/06/28 16:40:35	7fbb7624-0e08-457f-bda6-455d72a4c2d1	2021/06/28 21:11:42	Cell densities	IHC	SLC_0001675	Nissl_5	01443459	Left hemisphere	2021/06/21	Protocol_Sectioning_Cryostat_2014-	JM	50	3	Parasagittal	2021/06/25	Cresyl Violet	SLD_0000573	6	The cryostat was warm (-17°C), slicing was difficult and slices broke easily.
2021/06/28 16:40:33	610ff9a8-f2d9-433c-8abf-44ef04b34fc7	2021/06/28 21:11:42	Cell densities	IHC	SLC_0001674	Nissl_5	01443459	Left hemisphere	2021/06/21	Protocol_Sectioning_Cryostat_2014-	JM	50	3	Parasagittal	2021/06/25	Cresyl Violet	SLD_0000573	5	The cryostat was warm (-17°C), slicing was difficult and slices broke easily.
2021/06/28 16:40:32	c341850c-f04d-47f4-a416-7f69f9bf11bb	2021/06/28 21:11:42	Cell densities	IHC	SLC_0001673	Nissl_5	01443459	Left hemisphere	2021/06/21	Protocol_Sectioning_Cryostat_2014-	JM	50	3	Parasagittal	2021/06/25	Cresyl Violet	SLD_0000573	4	The cryostat was warm (-17°C), slicing was difficult and slices broke easily.
2021/06/28 16:40:32	c2581a09-2dcc-4765-b0ce-f8dd84c3f0b1	2021/06/28 21:11:42	Cell densities	IHC	SLC_0001672	Nissl_5	01443459	Left hemisphere	2021/06/21	Protocol_Sectioning_Cryostat_2014-	JM	50	3	Parasagittal	2021/06/25	Cresyl Violet	SLD_0000573	3	The cryostat was warm (-17°C), slicing was difficult and slices broke easily.
2021/06/28 16:40:32	1da551e9-42fa-4777-b86e-ada744e79500	2021/06/28 21:11:42	Cell densities	IHC	SLC_0001671	Nissl_5	01443459	Left hemisphere	2021/06/21	Protocol_Sectioning_Cryostat_2014-	JM	50	3	Parasagittal	2021/06/25	Cresyl Violet	SLD_0000573	2	The cryostat was warm (-17°C), slicing was difficult and slices broke easily.
2021/06/28 16:40:32	cfdb2871-4db0-4308-aae6-18d645e7e6b7	2021/06/28 21:11:42	Cell densities	IHC	SLC_0001670	Nissl_5	01443459	Left hemisphere	2021/06/21	Protocol_Sectioning_Cryostat_2014-	JM	50	3	Parasagittal	2021/06/25	Cresyl Violet	SLD_0000573	1	The cryostat was warm (-17°C), slicing was difficult and slices broke easily.
2021/06/28 16:40:31	1ec18cb6-fff5-449d-99d9-c298e0ee79e0	2021/06/28 21:11:42	Cell densities	IHC	SLC_0001669	Nissl_5	01443459	Left hemisphere	2021/06/21	Protocol_Sectioning_Cryostat_2014-	JM	50	3	Parasagittal	2021/06/25	Cresyl Violet	SLD_0000572	13	The cryostat was warm (-17°C), slicing was difficult and slices broke easily.
2021/06/28 16:40:31	60684a67-0d68-4933-a26c-438dc1fad130	2021/06/28 21:11:42	Cell densities	IHC	SLC_0001668	Nissl_5	01443459	Left hemisphere	2021/06/21	Protocol_Sectioning_Cryostat_2014-	JM	50	3	Parasagittal	2021/06/25	Cresyl Violet	SLD_0000572	12	The cryostat was warm (-17°C), slicing was difficult and slices broke easily.
2021/06/28 16:40:31	76f16f3b-521e-47a6-b564-70cfe25e9b18	2021/06/28 21:11:41	Cell densities	IHC	SLC_0001667	Nissl_5	01443459	Left hemisphere	2021/06/21	Protocol_Sectioning_Cryostat_2014-	JM	50	3	Parasagittal	2021/06/25	Cresyl Violet	SLD_0000572	11	The cryostat was warm (-17°C), slicing was difficult and slices broke easily.
2021/06/28 16:40:30	794eebae-5ea1-45d2-bebf-d2565367a067	2021/06/28 21:11:41	Cell densities	IHC	SLC_0001666	Nissl_5	01443459	Left hemisphere	2021/06/21	Protocol_Sectioning_Cryostat_2014-	JM	50	3	Parasagittal	2021/06/25	Cresyl Violet	SLD_0000572	10	The cryostat was warm (-17°C), slicing was difficult and slices broke easily.
2021/06/28 16:40:30	c813d48a-6802-49bd-a993-35fb9952b71f	2021/06/28 21:11:41	Cell densities	IHC	SLC_0001665	Nissl_5	01443459	Left hemisphere	2021/06/21	Protocol_Sectioning_Cryostat_2014-	JM	50	3	Parasagittal	2021/06/25	Cresyl Violet	SLD_0000572	9	The cryostat was warm (-17°C), slicing was difficult and slices broke easily.
2021/06/28 16:40:30	2ae15fd0-2d6f-4d12-9ead-82b540c03262	2021/06/28 21:11:41	Cell densities	IHC	SLC_0001664	Nissl_5	01443459	Left hemisphere	2021/06/21	Protocol_Sectioning_Cryostat_2014-	JM	50	3	Parasagittal	2021/06/25	Cresyl Violet	SLD_0000572	8	The cryostat was warm (-17°C), slicing was difficult and slices broke easily.
2021/06/28 16:40:29	5522d873-e95a-4ee7-8fdb-414bffe9f15c	2021/06/28 21:11:41	Cell densities	IHC	SLC_0001663	Nissl_5	01443459	Left hemisphere	2021/06/21	Protocol_Sectioning_Cryostat_2014-	JM	50	3	Parasagittal	2021/06/25	Cresyl Violet	SLD_0000572	7	The cryostat was warm (-17°C), slicing was difficult and slices broke easily.
2021/06/28 16:40:29	f4e59955-8346-4874-a4bc-fb69c9b114d9	2021/06/28 21:11:41	Cell densities	IHC	SLC_0001662	Nissl_5	01443459	Left hemisphere	2021/06/21	Protocol_Sectioning_Cryostat_2014-	JM	50	3	Parasagittal	2021/06/25	Cresyl Violet	SLD_0000572	6	The cryostat was warm (-17°C), slicing was difficult and slices broke easily.
2021/06/28 16:40:29	c2e47dbc-36c3-4577-b995-51b26525b49d	2021/06/28 21:11:41	Cell densities	IHC	SLC_0001661	Nissl_5	01443459	Left hemisphere	2021/06/21	Protocol_Sectioning_Cryostat_2014-	JM	50	3	Parasagittal	2021/06/25	Cresyl Violet	SLD_0000572	5	The cryostat was warm (-17°C), slicing was difficult and slices broke easily.
2021/06/28 16:40:28	dbfc3bcf-dadf-4dd6-8aff-4dce17329be4	2021/06/28 21:11:41	Cell densities	IHC	SLC_0001660	Nissl_5	01443459	Left hemisphere	2021/06/21	Protocol_Sectioning_Cryostat_2014-	JM	50	3	Parasagittal	2021/06/25	Cresyl Violet	SLD_0000572	4	The cryostat was warm (-17°C), slicing was difficult and slices broke easily.
2021/06/28 16:40:28	8babcd9a-73c6-4d27-9ca9-57655ea01e95	2021/06/28 21:11:41	Cell densities	IHC	SLC_0001659	Nissl_5	01443459	Left hemisphere	2021/06/21	Protocol_Sectioning_Cryostat_2014-	JM	50	3	Parasagittal	2021/06/25	Cresyl Violet	SLD_0000572	3	The cryostat was warm (-17°C), slicing was difficult and slices broke easily.
2021/06/28 16:40:27	965e710e-136d-4916-97a2-7be994d84f79	2021/06/28 21:11:41	Cell densities	IHC	SLC_0001658	Nissl_5	01443459	Left hemisphere	2021/06/21	Protocol_Sectioning_Cryostat_2014-	JM	50	3	Parasagittal	2021/06/25	Cresyl Violet	SLD_0000572	2	The cryostat was warm (-17°C), slicing was difficult and slices broke easily.
2021/06/28 16:40:27	b2ef9725-e38c-4217-9721-40e59aef5fe3	2021/06/28 21:11:41	Cell densities	IHC	SLC_0001657	Nissl_5	01443459	Left hemisphere	2021/06/21	Protocol_Sectioning_Cryostat_2014-	JM	50	3	Parasagittal	2021/06/25	Cresyl Violet	SLD_0000572	1	The cryostat was warm (-17°C), slicing was difficult and slices broke easily.
2021/06/21 09:06:21	43afc7b8-1d9e-4cb2-9da0-4611c189d709	2021/06/21 10:58:32	Cell densities	IHC	SLC_0001656	Nissl_4	01443460	Right hemisphere	2021/06/11	Protocol_Sectioning_Cryostat_2014-	JM	50	3	Parasagittal	2021/06/17	Cresyl Violet	SLD_0000570	4
2021/06/21 09:06:20	54dcf4bb-0c16-41ec-965a-3ef8271df28c	2021/06/21 10:58:32	Cell densities	IHC	SLC_0001655	Nissl_4	01443460	Right hemisphere	2021/06/11	Protocol_Sectioning_Cryostat_2014-	JM	50	3	Parasagittal	2021/06/17	Cresyl Violet	SLD_0000570	3
2021/06/21 09:06:20	cb47dfe8-8778-4200-9d44-0e4e1730d24c	2021/06/21 10:58:32	Cell densities	IHC	SLC_0001654	Nissl_4	01443460	Right hemisphere	2021/06/11	Protocol_Sectioning_Cryostat_2014-	JM	50	3	Parasagittal	2021/06/17	Cresyl Violet	SLD_0000570	2
2021/06/21 09:06:20	cb5fe5fb-760b-4f2c-83f1-8dfed9ff0ff7	2021/06/21 10:58:31	Cell densities	IHC	SLC_0001653	Nissl_4	01443460	Right hemisphere	2021/06/11	Protocol_Sectioning_Cryostat_2014-	JM	50	3	Parasagittal	2021/06/17	Cresyl Violet	SLD_0000570	1
2021/06/21 09:06:19	c055a651-0901-4534-99dd-f29e501e52b2	2021/06/21 10:58:31	Cell densities	IHC	SLC_0001652	Nissl_4	01443460	Right hemisphere	2021/06/11	Protocol_Sectioning_Cryostat_2014-	JM	50	3	Parasagittal	2021/06/17	Cresyl Violet	SLD_0000569	4
2021/06/21 09:06:19	983e6180-a2de-4481-aebe-2e6239a1ed0f	2021/06/21 10:58:31	Cell densities	IHC	SLC_0001651	Nissl_4	01443460	Right hemisphere	2021/06/11	Protocol_Sectioning_Cryostat_2014-	JM	50	3	Parasagittal	2021/06/17	Cresyl Violet	SLD_0000569	3
2021/06/21 09:06:19	4717f464-d7fd-49e7-a1ed-00008ce3e710	2021/06/21 10:58:31	Cell densities	IHC	SLC_0001650	Nissl_4	01443460	Right hemisphere	2021/06/11	Protocol_Sectioning_Cryostat_2014-	JM	50	3	Parasagittal	2021/06/17	Cresyl Violet	SLD_0000569	2
2021/06/21 09:06:19	5d027da0-4f36-4c21-81d7-e8a2b8334f08	2021/06/21 10:58:31	Cell densities	IHC	SLC_0001649	Nissl_4	01443460	Right hemisphere	2021/06/11	Protocol_Sectioning_Cryostat_2014-	JM	50	3	Parasagittal	2021/06/17	Cresyl Violet	SLD_0000569	1
2021/06/21 09:06:18	a6239b0a-3bcd-427a-9628-ba1c0d96cd3e	2021/06/21 10:58:31	Cell densities	IHC	SLC_0001648	Nissl_4	01443460	Right hemisphere	2021/06/11	Protocol_Sectioning_Cryostat_2014-	JM	50	3	Parasagittal	2021/06/17	Cresyl Violet	SLD_0000568	4
2021/06/21 09:06:18	055b30b0-b8d0-480a-a26c-d76a4c03eb2f	2021/06/21 10:58:31	Cell densities	IHC	SLC_0001647	Nissl_4	01443460	Right hemisphere	2021/06/11	Protocol_Sectioning_Cryostat_2014-	JM	50	3	Parasagittal	2021/06/17	Cresyl Violet	SLD_0000568	3
2021/06/21 09:06:18	1c3d23e8-4dbe-4ff5-9706-34e10d95ea7f	2021/06/21 10:58:30	Cell densities	IHC	SLC_0001646	Nissl_4	01443460	Right hemisphere	2021/06/11	Protocol_Sectioning_Cryostat_2014-	JM	50	3	Parasagittal	2021/06/17	Cresyl Violet	SLD_0000568	2
2021/06/21 09:06:17	6de2fa15-0e15-4909-b9ec-3d8daa06d168	2021/06/21 10:58:30	Cell densities	IHC	SLC_0001645	Nissl_4	01443460	Right hemisphere	2021/06/11	Protocol_Sectioning_Cryostat_2014-	JM	50	3	Parasagittal	2021/06/17	Cresyl Violet	SLD_0000568	1
2021/06/21 09:06:17	7ecca91b-c855-409e-93e5-7c4daa7e5f1e	2021/06/21 10:58:30	Cell densities	IHC	SLC_0001644	Nissl_4	01443460	Right hemisphere	2021/06/11	Protocol_Sectioning_Cryostat_2014-	JM	50	3	Parasagittal	2021/06/17	Cresyl Violet	SLD_0000567	4
2021/06/21 09:06:17	7a255163-c844-4b71-bb35-576230107316	2021/06/21 10:58:30	Cell densities	IHC	SLC_0001643	Nissl_4	01443460	Right hemisphere	2021/06/11	Protocol_Sectioning_Cryostat_2014-	JM	50	3	Parasagittal	2021/06/17	Cresyl Violet	SLD_0000567	3
2021/06/21 09:06:17	eaa0a6a4-7189-4bc6-8a4b-04e0a59a7e9e	2021/06/21 10:58:30	Cell densities	IHC	SLC_0001642	Nissl_4	01443460	Right hemisphere	2021/06/11	Protocol_Sectioning_Cryostat_2014-	JM	50	3	Parasagittal	2021/06/17	Cresyl Violet	SLD_0000567	2
2021/06/21 09:06:16	4095ff3f-03c2-4c7e-9d0c-2b61e570650f	2021/06/21 10:58:30	Cell densities	IHC	SLC_0001641	Nissl_4	01443460	Right hemisphere	2021/06/11	Protocol_Sectioning_Cryostat_2014-	JM	50	3	Parasagittal	2021/06/17	Cresyl Violet	SLD_0000567	1
2021/06/21 09:06:16	62b22e12-0969-4918-80d3-5eac8cf9089f	2021/06/21 10:58:30	Cell densities	IHC	SLC_0001640	Nissl_4	01443460	Right hemisphere	2021/06/11	Protocol_Sectioning_Cryostat_2014-	JM	50	3	Parasagittal	2021/06/17	Cresyl Violet	SLD_0000566	4
2021/06/21 09:06:16	716baffa-acd8-47d7-b56b-5bb39081eeaf	2021/06/21 10:58:29	Cell densities	IHC	SLC_0001639	Nissl_4	01443460	Right hemisphere	2021/06/11	Protocol_Sectioning_Cryostat_2014-	JM	50	3	Parasagittal	2021/06/17	Cresyl Violet	SLD_0000566	3
2021/06/21 09:06:15	dc1715ea-b593-4f4e-bffd-7922ee3be1b5	2021/06/21 10:58:29	Cell densities	IHC	SLC_0001638	Nissl_4	01443460	Right hemisphere	2021/06/11	Protocol_Sectioning_Cryostat_2014-	JM	50	3	Parasagittal	2021/06/17	Cresyl Violet	SLD_0000566	2
2021/06/21 09:06:15	d80e9ec6-ac14-4110-b1f4-8deb59e6427b	2021/06/21 10:58:29	Cell densities	IHC	SLC_0001637	Nissl_4	01443460	Right hemisphere	2021/06/11	Protocol_Sectioning_Cryostat_2014-	JM	50	3	Parasagittal	2021/06/17	Cresyl Violet	SLD_0000566	1
2021/06/21 09:06:15	a78ad33e-6efe-42cc-8733-e0328f261035	2021/06/21 10:58:29	Cell densities	IHC	SLC_0001636	Nissl_4	01443460	Right hemisphere	2021/06/11	Protocol_Sectioning_Cryostat_2014-	JM	50	3	Parasagittal	2021/06/17	Cresyl Violet	SLD_0000565	4
2021/06/21 09:06:15	38d50f6d-19c7-4db4-ac62-f1c4dc70df0f	2021/06/21 10:58:29	Cell densities	IHC	SLC_0001635	Nissl_4	01443460	Right hemisphere	2021/06/11	Protocol_Sectioning_Cryostat_2014-	JM	50	3	Parasagittal	2021/06/17	Cresyl Violet	SLD_0000565	3
2021/06/21 09:06:14	5ee71d0e-282b-44ee-9139-f5b93cdb9ca5	2021/06/21 10:58:29	Cell densities	IHC	SLC_0001634	Nissl_4	01443460	Right hemisphere	2021/06/11	Protocol_Sectioning_Cryostat_2014-	JM	50	3	Parasagittal	2021/06/17	Cresyl Violet	SLD_0000565	2
2021/06/21 09:06:14	f3e6a47d-b609-415c-bb8d-3377d96b546d	2021/06/21 10:58:28	Cell densities	IHC	SLC_0001633	Nissl_4	01443460	Right hemisphere	2021/06/11	Protocol_Sectioning_Cryostat_2014-	JM	50	3	Parasagittal	2021/06/17	Cresyl Violet	SLD_0000565	1
2021/06/21 09:06:14	55ccfce8-6579-4294-b6fe-daf704825097	2021/06/21 10:58:28	Cell densities	IHC	SLC_0001632	Nissl_4	01443460	Right hemisphere	2021/06/11	Protocol_Sectioning_Cryostat_2014-	JM	50	3	Parasagittal	2021/06/17	Cresyl Violet	SLD_0000564	4
2021/06/21 09:06:13	7223b30f-8ab5-43ee-bdee-c9acf5161430	2021/06/21 10:58:28	Cell densities	IHC	SLC_0001631	Nissl_4	01443460	Right hemisphere	2021/06/11	Protocol_Sectioning_Cryostat_2014-	JM	50	3	Parasagittal	2021/06/17	Cresyl Violet	SLD_0000564	3
2021/06/21 09:06:13	63c1ef10-f5af-45c3-bbf9-bdf69abfb412	2021/06/21 10:58:28	Cell densities	IHC	SLC_0001630	Nissl_4	01443460	Right hemisphere	2021/06/11	Protocol_Sectioning_Cryostat_2014-	JM	50	3	Parasagittal	2021/06/17	Cresyl Violet	SLD_0000564	2
2021/06/21 09:06:13	3aa64885-dc2c-426c-bf75-40c4f4a9092f	2021/06/21 10:58:28	Cell densities	IHC	SLC_0001629	Nissl_4	01443460	Right hemisphere	2021/06/11	Protocol_Sectioning_Cryostat_2014-	JM	50	3	Parasagittal	2021/06/17	Cresyl Violet	SLD_0000564	1
2021/06/21 09:06:13	f61d52df-a8ed-457c-8a04-70df10c2fa90	2021/06/21 10:58:28	Cell densities	IHC	SLC_0001628	Nissl_4	01443460	Right hemisphere	2021/06/11	Protocol_Sectioning_Cryostat_2014-	JM	50	3	Parasagittal	2021/06/17	Cresyl Violet	SLD_0000563	4
2021/06/21 09:06:12	7eeab325-fc92-49b7-a364-e28c3911a42f	2021/06/21 10:58:28	Cell densities	IHC	SLC_0001627	Nissl_4	01443460	Right hemisphere	2021/06/11	Protocol_Sectioning_Cryostat_2014-	JM	50	3	Parasagittal	2021/06/17	Cresyl Violet	SLD_0000563	3
2021/06/21 09:06:12	777cb52a-1faa-4d85-89da-65144da24ad1	2021/06/21 10:58:27	Cell densities	IHC	SLC_0001626	Nissl_4	01443460	Right hemisphere	2021/06/11	Protocol_Sectioning_Cryostat_2014-	JM	50	3	Parasagittal	2021/06/17	Cresyl Violet	SLD_0000563	2
2021/06/21 09:06:12	6917c8c8-a3e7-4a28-b7d4-2f0b00a3349e	2021/06/21 10:58:27	Cell densities	IHC	SLC_0001625	Nissl_4	01443460	Right hemisphere	2021/06/11	Protocol_Sectioning_Cryostat_2014-	JM	50	3	Parasagittal	2021/06/17	Cresyl Violet	SLD_0000563	1
2021/06/21 09:06:11	6c85cf24-562f-4660-92b1-57591386e5e9	2021/06/21 10:58:27	Cell densities	IHC	SLC_0001624	Nissl_4	01443460	Right hemisphere	2021/06/11	Protocol_Sectioning_Cryostat_2014-	JM	50	3	Parasagittal	2021/06/17	Cresyl Violet	SLD_0000562	4
2021/06/21 09:06:11	bc05ab92-d7bc-4925-af38-7dc5c2073668	2021/06/21 10:58:27	Cell densities	IHC	SLC_0001623	Nissl_4	01443460	Right hemisphere	2021/06/11	Protocol_Sectioning_Cryostat_2014-	JM	50	3	Parasagittal	2021/06/17	Cresyl Violet	SLD_0000562	3
2021/06/21 09:06:11	4639e923-f359-4719-97a1-9af2e6284784	2021/06/21 10:58:27	Cell densities	IHC	SLC_0001622	Nissl_4	01443460	Right hemisphere	2021/06/11	Protocol_Sectioning_Cryostat_2014-	JM	50	3	Parasagittal	2021/06/17	Cresyl Violet	SLD_0000562	2
2021/06/21 09:06:10	7422079d-82f2-488c-acd3-731879129df4	2021/06/21 10:58:27	Cell densities	IHC	SLC_0001621	Nissl_4	01443460	Right hemisphere	2021/06/11	Protocol_Sectioning_Cryostat_2014-	JM	50	3	Parasagittal	2021/06/17	Cresyl Violet	SLD_0000562	1
2021/06/21 09:06:10	96cdccf4-e5f7-48b1-99d0-427ceda5f2ae	2021/06/21 10:58:26	Cell densities	IHC	SLC_0001620	Nissl_4	01443460	Right hemisphere	2021/06/11	Protocol_Sectioning_Cryostat_2014-	JM	50	3	Parasagittal	2021/06/17	Cresyl Violet	SLD_0000561	4
2021/06/21 09:06:10	62b3d3bd-18aa-4d1d-833e-00efc5650fdd	2021/06/21 10:58:26	Cell densities	IHC	SLC_0001619	Nissl_4	01443460	Right hemisphere	2021/06/11	Protocol_Sectioning_Cryostat_2014-	JM	50	3	Parasagittal	2021/06/17	Cresyl Violet	SLD_0000561	3
2021/06/21 09:06:10	fd4cc90b-c420-4e12-bde0-43527d7a5545	2021/06/21 10:58:26	Cell densities	IHC	SLC_0001618	Nissl_4	01443460	Right hemisphere	2021/06/11	Protocol_Sectioning_Cryostat_2014-	JM	50	3	Parasagittal	2021/06/17	Cresyl Violet	SLD_0000561	2
2021/06/21 09:06:09	ea3bbe97-43f1-453e-87a9-58b37e6d8d08	2021/06/21 10:58:26	Cell densities	IHC	SLC_0001617	Nissl_4	01443460	Right hemisphere	2021/06/11	Protocol_Sectioning_Cryostat_2014-	JM	50	3	Parasagittal	2021/06/17	Cresyl Violet	SLD_0000561	1
2021/06/21 09:06:09	eb3ec60b-e5aa-4f3c-a088-6220974c11d3	2021/06/21 10:58:26	Cell densities	IHC	SLC_0001616	Nissl_4	01443460	Right hemisphere	2021/06/11	Protocol_Sectioning_Cryostat_2014-	JM	50	3	Parasagittal	2021/06/17	Cresyl Violet	SLD_0000560	6
2021/06/21 09:06:09	d72166fe-0998-4881-96c8-c9a44135ec0a	2021/06/21 10:58:26	Cell densities	IHC	SLC_0001615	Nissl_4	01443460	Right hemisphere	2021/06/11	Protocol_Sectioning_Cryostat_2014-	JM	50	3	Parasagittal	2021/06/17	Cresyl Violet	SLD_0000560	5
2021/06/21 09:06:08	40373ea7-b733-482c-a5b0-f905e5b3864e	2021/06/21 10:58:26	Cell densities	IHC	SLC_0001614	Nissl_4	01443460	Right hemisphere	2021/06/11	Protocol_Sectioning_Cryostat_2014-	JM	50	3	Parasagittal	2021/06/17	Cresyl Violet	SLD_0000560	4
2021/06/21 09:06:08	254af323-25e2-4dc6-87b8-0397518d686e	2021/06/21 10:58:25	Cell densities	IHC	SLC_0001613	Nissl_4	01443460	Right hemisphere	2021/06/11	Protocol_Sectioning_Cryostat_2014-	JM	50	3	Parasagittal	2021/06/17	Cresyl Violet	SLD_0000560	3
2021/06/21 09:06:08	a0e4b4db-1e6a-410b-96cb-9e72cf1436ff	2021/06/21 10:58:25	Cell densities	IHC	SLC_0001612	Nissl_4	01443460	Right hemisphere	2021/06/11	Protocol_Sectioning_Cryostat_2014-	JM	50	3	Parasagittal	2021/06/17	Cresyl Violet	SLD_0000560	2
2021/06/21 09:06:08	6accd038-33c4-4a2e-a3ee-83ec4cae051b	2021/06/21 10:58:25	Cell densities	IHC	SLC_0001611	Nissl_4	01443460	Right hemisphere	2021/06/11	Protocol_Sectioning_Cryostat_2014-	JM	50	3	Parasagittal	2021/06/17	Cresyl Violet	SLD_0000560	1
2021/06/21 09:06:07	c8e973e5-43b2-48e0-96eb-fa95578987b3	2021/06/21 10:58:25	Cell densities	IHC	SLC_0001610	Nissl_4	01443460	Right hemisphere	2021/06/11	Protocol_Sectioning_Cryostat_2014-	JM	50	3	Parasagittal	2021/06/17	Cresyl Violet	SLD_0000559	6
2021/06/21 09:06:07	3778e2fe-eafd-43b6-9735-ed7e96d41cc7	2021/06/21 10:58:25	Cell densities	IHC	SLC_0001609	Nissl_4	01443460	Right hemisphere	2021/06/11	Protocol_Sectioning_Cryostat_2014-	JM	50	3	Parasagittal	2021/06/17	Cresyl Violet	SLD_0000559	5
2021/06/21 09:06:07	7c753d88-1e07-4eca-b14d-a3c3af0079f1	2021/06/21 10:58:25	Cell densities	IHC	SLC_0001608	Nissl_4	01443460	Right hemisphere	2021/06/11	Protocol_Sectioning_Cryostat_2014-	JM	50	3	Parasagittal	2021/06/17	Cresyl Violet	SLD_0000559	4
2021/06/21 09:06:06	62dcef22-03a2-4705-89bd-2d85d082d9f3	2021/06/21 10:58:25	Cell densities	IHC	SLC_0001607	Nissl_4	01443460	Right hemisphere	2021/06/11	Protocol_Sectioning_Cryostat_2014-	JM	50	3	Parasagittal	2021/06/17	Cresyl Violet	SLD_0000559	3
2021/06/21 09:06:06	22acb424-74a5-409a-bcdd-78daa35a5803	2021/06/21 10:58:24	Cell densities	IHC	SLC_0001606	Nissl_4	01443460	Right hemisphere	2021/06/11	Protocol_Sectioning_Cryostat_2014-	JM	50	3	Parasagittal	2021/06/17	Cresyl Violet	SLD_0000559	2
2021/06/21 09:06:06	8eff94da-0ca3-450f-879e-305a415b21e6	2021/06/21 10:58:24	Cell densities	IHC	SLC_0001605	Nissl_4	01443460	Right hemisphere	2021/06/11	Protocol_Sectioning_Cryostat_2014-	JM	50	3	Parasagittal	2021/06/17	Cresyl Violet	SLD_0000559	1
2021/06/21 09:06:06	2e0cd53e-7428-44f9-89a5-bd791f0596b3	2021/06/21 10:58:24	Cell densities	IHC	SLC_0001604	Nissl_4	01443460	Right hemisphere	2021/06/11	Protocol_Sectioning_Cryostat_2014-	JM	50	3	Parasagittal	2021/06/17	Cresyl Violet	SLD_0000558	6
2021/06/21 09:06:05	ba57651c-fddc-4b58-bbc5-17ca2612abf7	2021/06/21 10:58:24	Cell densities	IHC	SLC_0001603	Nissl_4	01443460	Right hemisphere	2021/06/11	Protocol_Sectioning_Cryostat_2014-	JM	50	3	Parasagittal	2021/06/17	Cresyl Violet	SLD_0000558	5
2021/06/21 09:06:05	8f529ab7-e4a4-41e8-8d75-9579733ad669	2021/06/21 10:58:24	Cell densities	IHC	SLC_0001602	Nissl_4	01443460	Right hemisphere	2021/06/11	Protocol_Sectioning_Cryostat_2014-	JM	50	3	Parasagittal	2021/06/17	Cresyl Violet	SLD_0000558	4
2021/06/21 09:06:05	137f6627-c831-4ad8-8402-7d5c0124a5c2	2021/06/21 10:58:24	Cell densities	IHC	SLC_0001601	Nissl_4	01443460	Right hemisphere	2021/06/11	Protocol_Sectioning_Cryostat_2014-	JM	50	3	Parasagittal	2021/06/17	Cresyl Violet	SLD_0000558	3
2021/06/21 09:06:04	b4c6c879-0e2e-4cb5-8fb6-211179be7e67	2021/06/21 10:58:23	Cell densities	IHC	SLC_0001600	Nissl_4	01443460	Right hemisphere	2021/06/11	Protocol_Sectioning_Cryostat_2014-	JM	50	3	Parasagittal	2021/06/17	Cresyl Violet	SLD_0000558	2
2021/06/21 09:06:04	fef41b3b-c967-4495-9f57-9ac190451333	2021/06/21 10:58:23	Cell densities	IHC	SLC_0001599	Nissl_4	01443460	Right hemisphere	2021/06/11	Protocol_Sectioning_Cryostat_2014-	JM	50	3	Parasagittal	2021/06/17	Cresyl Violet	SLD_0000558	1
2021/06/21 09:06:04	5abd26f9-2573-4f23-a620-67db43b71eff	2021/06/21 10:58:23	Cell densities	IHC	SLC_0001598	Nissl_4	01443460	Right hemisphere	2021/06/11	Protocol_Sectioning_Cryostat_2014-	JM	50	3	Parasagittal	2021/06/17	Cresyl Violet	SLD_0000557	6
2021/06/21 09:06:04	6af07b1f-b1db-4062-a205-455716a49873	2021/06/21 10:58:23	Cell densities	IHC	SLC_0001597	Nissl_4	01443460	Right hemisphere	2021/06/11	Protocol_Sectioning_Cryostat_2014-	JM	50	3	Parasagittal	2021/06/17	Cresyl Violet	SLD_0000557	5
2021/06/21 09:06:03	433e62fd-396e-4b70-965d-0bd06c408a2e	2021/06/21 10:58:23	Cell densities	IHC	SLC_0001596	Nissl_4	01443460	Right hemisphere	2021/06/11	Protocol_Sectioning_Cryostat_2014-	JM	50	3	Parasagittal	2021/06/17	Cresyl Violet	SLD_0000557	4
2021/06/21 09:06:03	2deff32b-6c9b-41bf-ac92-000bf966b609	2021/06/21 10:58:23	Cell densities	IHC	SLC_0001595	Nissl_4	01443460	Right hemisphere	2021/06/11	Protocol_Sectioning_Cryostat_2014-	JM	50	3	Parasagittal	2021/06/17	Cresyl Violet	SLD_0000557	3
2021/06/21 09:06:03	4265002e-2cb3-47ea-9c1f-082d701a7c9e	2021/06/21 10:58:22	Cell densities	IHC	SLC_0001594	Nissl_4	01443460	Right hemisphere	2021/06/11	Protocol_Sectioning_Cryostat_2014-	JM	50	3	Parasagittal	2021/06/17	Cresyl Violet	SLD_0000557	2
2021/06/21 09:06:03	083c0e0d-e070-41ec-bb9d-7b1daf2e4c36	2021/06/21 10:58:22	Cell densities	IHC	SLC_0001593	Nissl_4	01443460	Right hemisphere	2021/06/11	Protocol_Sectioning_Cryostat_2014-	JM	50	3	Parasagittal	2021/06/17	Cresyl Violet	SLD_0000557	1
2021/06/21 09:06:02	3f1c1cf1-b9ae-46ff-832f-672e491c8502	2021/06/21 10:58:22	Cell densities	IHC	SLC_0001592	Nissl_4	01443460	Right hemisphere	2021/06/11	Protocol_Sectioning_Cryostat_2014-	JM	50	3	Parasagittal	2021/06/17	Cresyl Violet	SLD_0000556	6
2021/06/21 09:06:02	011a506e-fa09-4592-9770-9e5c46d4908a	2021/06/21 10:58:22	Cell densities	IHC	SLC_0001591	Nissl_4	01443460	Right hemisphere	2021/06/11	Protocol_Sectioning_Cryostat_2014-	JM	50	3	Parasagittal	2021/06/17	Cresyl Violet	SLD_0000556	5
2021/06/21 09:06:02	0a2a058f-5236-431b-96a7-446052a5f3c4	2021/06/21 10:58:22	Cell densities	IHC	SLC_0001590	Nissl_4	01443460	Right hemisphere	2021/06/11	Protocol_Sectioning_Cryostat_2014-	JM	50	3	Parasagittal	2021/06/17	Cresyl Violet	SLD_0000556	4
2021/06/21 09:06:01	23ab1dfb-9368-4e61-a5b9-174fca64c905	2021/06/21 10:58:22	Cell densities	IHC	SLC_0001589	Nissl_4	01443460	Right hemisphere	2021/06/11	Protocol_Sectioning_Cryostat_2014-	JM	50	3	Parasagittal	2021/06/17	Cresyl Violet	SLD_0000556	3
2021/06/21 09:06:01	d66f9b23-96a6-4241-b75e-036e56e8a6a6	2021/06/21 10:58:21	Cell densities	IHC	SLC_0001588	Nissl_4	01443460	Right hemisphere	2021/06/11	Protocol_Sectioning_Cryostat_2014-	JM	50	3	Parasagittal	2021/06/17	Cresyl Violet	SLD_0000556	2
2021/06/21 09:06:00	580d2e3e-a049-4ed3-8370-c25865e3d6f1	2021/06/21 10:58:21	Cell densities	IHC	SLC_0001587	Nissl_4	01443460	Right hemisphere	2021/06/11	Protocol_Sectioning_Cryostat_2014-	JM	50	3	Parasagittal	2021/06/17	Cresyl Violet	SLD_0000556	1
2021/06/21 09:06:00	36e4e949-d9b4-4762-80a3-f308e62b21c7	2021/06/21 10:58:21	Cell densities	IHC	SLC_0001586	Nissl_4	01443460	Right hemisphere	2021/06/11	Protocol_Sectioning_Cryostat_2014-	JM	50	3	Parasagittal	2021/06/17	Cresyl Violet	SLD_0000555	6
2021/06/21 09:06:00	a854eb65-550d-4e53-941a-9e53963c654d	2021/06/21 10:58:21	Cell densities	IHC	SLC_0001585	Nissl_4	01443460	Right hemisphere	2021/06/11	Protocol_Sectioning_Cryostat_2014-	JM	50	3	Parasagittal	2021/06/17	Cresyl Violet	SLD_0000555	5
2021/06/21 09:06:00	e52bb5d5-6245-4d1a-a804-0ff2ef0e8f42	2021/06/21 10:58:21	Cell densities	IHC	SLC_0001584	Nissl_4	01443460	Right hemisphere	2021/06/11	Protocol_Sectioning_Cryostat_2014-	JM	50	3	Parasagittal	2021/06/17	Cresyl Violet	SLD_0000555	4
2021/06/21 09:05:59	f0eb5fdb-e918-4498-8ac0-23c1d3c196a7	2021/06/21 10:58:21	Cell densities	IHC	SLC_0001583	Nissl_4	01443460	Right hemisphere	2021/06/11	Protocol_Sectioning_Cryostat_2014-	JM	50	3	Parasagittal	2021/06/17	Cresyl Violet	SLD_0000555	3
2021/06/21 09:05:59	077ebc5a-0371-4e27-9c3f-daf374c32168	2021/06/21 10:58:20	Cell densities	IHC	SLC_0001582	Nissl_4	01443460	Right hemisphere	2021/06/11	Protocol_Sectioning_Cryostat_2014-	JM	50	3	Parasagittal	2021/06/17	Cresyl Violet	SLD_0000555	2
2021/06/21 09:05:59	84cb72c9-f80f-4450-9018-3f7e7cd812ae	2021/06/21 10:58:20	Cell densities	IHC	SLC_0001581	Nissl_4	01443460	Right hemisphere	2021/06/11	Protocol_Sectioning_Cryostat_2014-	JM	50	3	Parasagittal	2021/06/17	Cresyl Violet	SLD_0000555	1
2021/06/21 09:05:58	d7d18973-9aa4-457e-a242-2206abd719ef	2021/06/21 10:58:20	Cell densities	IHC	SLC_0001580	Nissl_4	01443460	Right hemisphere	2021/06/11	Protocol_Sectioning_Cryostat_2014-	JM	50	3	Parasagittal	2021/06/17	Cresyl Violet	SLD_0000554	6
2021/06/21 09:05:58	7486cc01-956f-4183-b3ca-5a45a1d0908b	2021/06/21 10:58:20	Cell densities	IHC	SLC_0001579	Nissl_4	01443460	Right hemisphere	2021/06/11	Protocol_Sectioning_Cryostat_2014-	JM	50	3	Parasagittal	2021/06/17	Cresyl Violet	SLD_0000554	5
2021/06/21 09:05:58	bdacd2ca-8356-4801-9a9e-e980b6231fde	2021/06/21 10:58:20	Cell densities	IHC	SLC_0001578	Nissl_4	01443460	Right hemisphere	2021/06/11	Protocol_Sectioning_Cryostat_2014-	JM	50	3	Parasagittal	2021/06/17	Cresyl Violet	SLD_0000554	4
2021/06/21 09:05:58	07aa687d-6431-4346-b430-b29f87195659	2021/06/21 10:58:19	Cell densities	IHC	SLC_0001577	Nissl_4	01443460	Right hemisphere	2021/06/11	Protocol_Sectioning_Cryostat_2014-	JM	50	3	Parasagittal	2021/06/17	Cresyl Violet	SLD_0000554	3
2021/06/21 09:05:57	2ede2f44-aec2-4605-8eb0-e4133bc2507e	2021/06/21 10:58:19	Cell densities	IHC	SLC_0001576	Nissl_4	01443460	Right hemisphere	2021/06/11	Protocol_Sectioning_Cryostat_2014-	JM	50	3	Parasagittal	2021/06/17	Cresyl Violet	SLD_0000554	2
2021/06/21 09:05:57	79a4e535-ef29-44a6-b22e-3fff3ceee312	2021/06/21 10:58:19	Cell densities	IHC	SLC_0001575	Nissl_4	01443460	Right hemisphere	2021/06/11	Protocol_Sectioning_Cryostat_2014-	JM	50	3	Parasagittal	2021/06/17	Cresyl Violet	SLD_0000554	1
2021/06/21 09:05:57	204b95c6-36ae-4074-9824-672fb101af47	2021/06/21 10:58:19	Cell densities	IHC	SLC_0001574	Nissl_4	01443460	Right hemisphere	2021/06/11	Protocol_Sectioning_Cryostat_2014-	JM	50	3	Parasagittal	2021/06/17	Cresyl Violet	SLD_0000553	6
2021/06/21 09:05:56	1db1aa1c-77e6-49e4-852f-ed04775d97da	2021/06/21 10:58:19	Cell densities	IHC	SLC_0001573	Nissl_4	01443460	Right hemisphere	2021/06/11	Protocol_Sectioning_Cryostat_2014-	JM	50	3	Parasagittal	2021/06/17	Cresyl Violet	SLD_0000553	5
2021/06/21 09:05:56	93d47cc4-7ab4-4c56-8863-cccb2c2a75b1	2021/06/21 10:58:19	Cell densities	IHC	SLC_0001572	Nissl_4	01443460	Right hemisphere	2021/06/11	Protocol_Sectioning_Cryostat_2014-	JM	50	3	Parasagittal	2021/06/17	Cresyl Violet	SLD_0000553	4
2021/06/21 09:05:56	8300b899-bea0-4d2c-96ad-a2bd7731308a	2021/06/21 10:58:18	Cell densities	IHC	SLC_0001571	Nissl_4	01443460	Right hemisphere	2021/06/11	Protocol_Sectioning_Cryostat_2014-	JM	50	3	Parasagittal	2021/06/17	Cresyl Violet	SLD_0000553	3
2021/06/21 09:05:56	ba3f9b3f-fa14-4b98-8c39-a7aacb38a852	2021/06/21 10:58:18	Cell densities	IHC	SLC_0001570	Nissl_4	01443460	Right hemisphere	2021/06/11	Protocol_Sectioning_Cryostat_2014-	JM	50	3	Parasagittal	2021/06/17	Cresyl Violet	SLD_0000553	2
2021/06/21 09:05:55	f19f3fa2-8a5c-4155-920d-86a68f245b39	2021/06/21 10:58:18	Cell densities	IHC	SLC_0001569	Nissl_4	01443460	Right hemisphere	2021/06/11	Protocol_Sectioning_Cryostat_2014-	JM	50	3	Parasagittal	2021/06/17	Cresyl Violet	SLD_0000553	1
2021/06/21 09:05:55	660a015d-c66f-40d9-bf05-ebd4513d5c24	2021/06/21 10:58:18	Cell densities	IHC	SLC_0001568	Nissl_4	01443460	Right hemisphere	2021/06/11	Protocol_Sectioning_Cryostat_2014-	JM	50	3	Parasagittal	2021/06/17	Cresyl Violet	SLD_0000552	6
2021/06/21 09:05:55	19e6779a-365d-436f-8a19-d634fc4965fe	2021/06/21 10:58:18	Cell densities	IHC	SLC_0001567	Nissl_4	01443460	Right hemisphere	2021/06/11	Protocol_Sectioning_Cryostat_2014-	JM	50	3	Parasagittal	2021/06/17	Cresyl Violet	SLD_0000552	5
2021/06/21 09:05:55	74395ee2-05bf-4d0f-9a91-92033ed1955f	2021/06/21 10:58:18	Cell densities	IHC	SLC_0001566	Nissl_4	01443460	Right hemisphere	2021/06/11	Protocol_Sectioning_Cryostat_2014-	JM	50	3	Parasagittal	2021/06/17	Cresyl Violet	SLD_0000552	4
2021/06/21 09:05:54	cee0531b-e52b-432c-838b-8444099756e8	2021/06/21 10:58:17	Cell densities	IHC	SLC_0001565	Nissl_4	01443460	Right hemisphere	2021/06/11	Protocol_Sectioning_Cryostat_2014-	JM	50	3	Parasagittal	2021/06/17	Cresyl Violet	SLD_0000552	3
2021/06/21 09:05:54	4c6f6588-cc43-43d8-b2af-5149746306b2	2021/06/21 10:58:17	Cell densities	IHC	SLC_0001564	Nissl_4	01443460	Right hemisphere	2021/06/11	Protocol_Sectioning_Cryostat_2014-	JM	50	3	Parasagittal	2021/06/17	Cresyl Violet	SLD_0000552	2
2021/06/21 09:05:54	7bc348c3-46e0-4a9f-b0cc-764cf755daa0	2021/06/21 10:58:17	Cell densities	IHC	SLC_0001563	Nissl_4	01443460	Right hemisphere	2021/06/11	Protocol_Sectioning_Cryostat_2014-	JM	50	3	Parasagittal	2021/06/17	Cresyl Violet	SLD_0000552	1
2021/06/21 09:05:54	30b3d63b-a837-401b-9c4d-b2b39a4a4b51	2021/06/21 10:58:17	Cell densities	IHC	SLC_0001562	Nissl_4	01443460	Right hemisphere	2021/06/11	Protocol_Sectioning_Cryostat_2014-	JM	50	3	Parasagittal	2021/06/17	Cresyl Violet	SLD_0000551	6
2021/06/21 09:05:53	52c1d151-65f6-40ae-8aae-c1346eaa9b43	2021/06/21 10:58:17	Cell densities	IHC	SLC_0001561	Nissl_4	01443460	Right hemisphere	2021/06/11	Protocol_Sectioning_Cryostat_2014-	JM	50	3	Parasagittal	2021/06/17	Cresyl Violet	SLD_0000551	5
2021/06/21 09:05:53	d6d2cacd-ea54-4450-82ed-0a740200c1f1	2021/06/21 10:58:17	Cell densities	IHC	SLC_0001560	Nissl_4	01443460	Right hemisphere	2021/06/11	Protocol_Sectioning_Cryostat_2014-	JM	50	3	Parasagittal	2021/06/17	Cresyl Violet	SLD_0000551	4
2021/06/21 09:05:53	f584206d-88ce-40d8-b4c1-598b6d374c46	2021/06/21 10:58:17	Cell densities	IHC	SLC_0001559	Nissl_4	01443460	Right hemisphere	2021/06/11	Protocol_Sectioning_Cryostat_2014-	JM	50	3	Parasagittal	2021/06/17	Cresyl Violet	SLD_0000551	3
2021/06/21 09:05:52	9c86cd7a-84dc-4bde-b32a-9eb6c6917896	2021/06/21 10:58:16	Cell densities	IHC	SLC_0001558	Nissl_4	01443460	Right hemisphere	2021/06/11	Protocol_Sectioning_Cryostat_2014-	JM	50	3	Parasagittal	2021/06/17	Cresyl Violet	SLD_0000551	2
2021/06/21 09:05:51	a1101daa-6700-4b1d-94f7-124c9c73f200	2021/06/21 10:58:16	Cell densities	IHC	SLC_0001557	Nissl_4	01443460	Right hemisphere	2021/06/11	Protocol_Sectioning_Cryostat_2014-	JM	50	3	Parasagittal	2021/06/17	Cresyl Violet	SLD_0000551	1
2021/06/21 09:05:51	b4e73ddb-2747-4c7b-9be2-1f310b28c6a6	2021/06/21 10:58:16	Cell densities	IHC	SLC_0001556	Nissl_4	01443460	Right hemisphere	2021/06/11	Protocol_Sectioning_Cryostat_2014-	JM	50	3	Parasagittal	2021/06/17	Cresyl Violet	SLD_0000550	6
2021/06/21 09:05:51	6fe4964a-a100-479f-b384-e5ed62e9da6b	2021/06/21 10:58:16	Cell densities	IHC	SLC_0001555	Nissl_4	01443460	Right hemisphere	2021/06/11	Protocol_Sectioning_Cryostat_2014-	JM	50	3	Parasagittal	2021/06/17	Cresyl Violet	SLD_0000550	5
2021/06/21 09:05:50	4b79527e-9107-4883-ad03-f395d27644cb	2021/06/21 10:58:16	Cell densities	IHC	SLC_0001554	Nissl_4	01443460	Right hemisphere	2021/06/11	Protocol_Sectioning_Cryostat_2014-	JM	50	3	Parasagittal	2021/06/17	Cresyl Violet	SLD_0000550	4
2021/06/21 09:05:50	6c2c1186-5faf-4ed0-8e35-e72320f1eac9	2021/06/21 10:58:15	Cell densities	IHC	SLC_0001553	Nissl_4	01443460	Right hemisphere	2021/06/11	Protocol_Sectioning_Cryostat_2014-	JM	50	3	Parasagittal	2021/06/17	Cresyl Violet	SLD_0000550	3
2021/06/21 09:05:50	24fe2c37-80d3-481c-9898-26f4e5e1b45b	2021/06/21 10:58:15	Cell densities	IHC	SLC_0001552	Nissl_4	01443460	Right hemisphere	2021/06/11	Protocol_Sectioning_Cryostat_2014-	JM	50	3	Parasagittal	2021/06/17	Cresyl Violet	SLD_0000550	2
2021/06/21 09:05:50	6de08028-64f7-4034-95aa-d92c3ccd1694	2021/06/21 10:58:15	Cell densities	IHC	SLC_0001551	Nissl_4	01443460	Right hemisphere	2021/06/11	Protocol_Sectioning_Cryostat_2014-	JM	50	3	Parasagittal	2021/06/17	Cresyl Violet	SLD_0000550	1
2021/06/21 09:05:49	bb43ecd9-0225-43fc-a8dc-cd359d476a8a	2021/06/21 10:58:15	Cell densities	IHC	SLC_0001550	Nissl_4	01443460	Right hemisphere	2021/06/11	Protocol_Sectioning_Cryostat_2014-	JM	50	3	Parasagittal	2021/06/17	Cresyl Violet	SLD_0000549	10
2021/06/21 09:05:49	c0345217-f8d7-422a-bcd5-9210b3216134	2021/06/21 10:58:15	Cell densities	IHC	SLC_0001549	Nissl_4	01443460	Right hemisphere	2021/06/11	Protocol_Sectioning_Cryostat_2014-	JM	50	3	Parasagittal	2021/06/17	Cresyl Violet	SLD_0000549	9
2021/06/21 09:05:49	0958fd51-9d33-4166-a66d-fcd82abdb049	2021/06/21 10:58:15	Cell densities	IHC	SLC_0001548	Nissl_4	01443460	Right hemisphere	2021/06/11	Protocol_Sectioning_Cryostat_2014-	JM	50	3	Parasagittal	2021/06/17	Cresyl Violet	SLD_0000549	8
2021/06/21 09:05:48	4207f823-9666-40ab-81fd-aa1b3a6bdba7	2021/06/21 10:58:14	Cell densities	IHC	SLC_0001547	Nissl_4	01443460	Right hemisphere	2021/06/11	Protocol_Sectioning_Cryostat_2014-	JM	50	3	Parasagittal	2021/06/17	Cresyl Violet	SLD_0000549	7
2021/06/21 09:05:48	9842b0cf-ce99-498f-96df-6410d8986b2d	2021/06/21 10:58:14	Cell densities	IHC	SLC_0001546	Nissl_4	01443460	Right hemisphere	2021/06/11	Protocol_Sectioning_Cryostat_2014-	JM	50	3	Parasagittal	2021/06/17	Cresyl Violet	SLD_0000549	6
2021/06/21 09:05:47	eb5b6fbd-e335-4415-be2b-5009c23b8128	2021/06/21 10:58:14	Cell densities	IHC	SLC_0001545	Nissl_4	01443460	Right hemisphere	2021/06/11	Protocol_Sectioning_Cryostat_2014-	JM	50	3	Parasagittal	2021/06/17	Cresyl Violet	SLD_0000549	5
2021/06/21 09:05:47	7a62a290-42ba-4b4f-98c3-a924027c3ae8	2021/06/21 10:58:14	Cell densities	IHC	SLC_0001544	Nissl_4	01443460	Right hemisphere	2021/06/11	Protocol_Sectioning_Cryostat_2014-	JM	50	3	Parasagittal	2021/06/17	Cresyl Violet	SLD_0000549	4
2021/06/21 09:05:47	e7eff872-0391-4eb6-a61b-2228685dbe75	2021/06/21 10:58:14	Cell densities	IHC	SLC_0001543	Nissl_4	01443460	Right hemisphere	2021/06/11	Protocol_Sectioning_Cryostat_2014-	JM	50	3	Parasagittal	2021/06/17	Cresyl Violet	SLD_0000549	3
2021/06/21 09:05:46	4f65de80-4535-43af-bee2-19904be1f7c9	2021/06/21 10:58:14	Cell densities	IHC	SLC_0001542	Nissl_4	01443460	Right hemisphere	2021/06/11	Protocol_Sectioning_Cryostat_2014-	JM	50	3	Parasagittal	2021/06/17	Cresyl Violet	SLD_0000549	2
2021/06/21 09:05:46	bf2b840b-7253-445c-8a16-64517e9328de	2021/06/21 10:58:14	Cell densities	IHC	SLC_0001541	Nissl_4	01443460	Right hemisphere	2021/06/11	Protocol_Sectioning_Cryostat_2014-	JM	50	3	Parasagittal	2021/06/17	Cresyl Violet	SLD_0000549	1
2021/06/21 09:05:46	a6a29614-d7cd-4488-9c62-c780067afc22	2021/06/21 10:58:13	Cell densities	IHC	SLC_0001540	Nissl_4	01443460	Right hemisphere	2021/06/11	Protocol_Sectioning_Cryostat_2014-	JM	50	3	Parasagittal	2021/06/17	Cresyl Violet	SLD_0000548	18
2021/06/21 09:05:46	e817d640-a9a9-44e6-98cd-93473d857d0d	2021/06/21 10:58:13	Cell densities	IHC	SLC_0001539	Nissl_4	01443460	Right hemisphere	2021/06/11	Protocol_Sectioning_Cryostat_2014-	JM	50	3	Parasagittal	2021/06/17	Cresyl Violet	SLD_0000548	17
2021/06/21 09:05:45	8ab4b085-a184-4a90-9404-699c91c11ab3	2021/06/21 10:58:13	Cell densities	IHC	SLC_0001538	Nissl_4	01443460	Right hemisphere	2021/06/11	Protocol_Sectioning_Cryostat_2014-	JM	50	3	Parasagittal	2021/06/17	Cresyl Violet	SLD_0000548	16
2021/06/21 09:05:45	f68bd1dc-8ed0-46a0-bdd8-419d6d41dfcc	2021/06/21 10:58:13	Cell densities	IHC	SLC_0001537	Nissl_4	01443460	Right hemisphere	2021/06/11	Protocol_Sectioning_Cryostat_2014-	JM	50	3	Parasagittal	2021/06/17	Cresyl Violet	SLD_0000548	15
2021/06/21 09:05:45	0fcd877a-cef6-4269-ac41-93098984cdaa	2021/06/21 10:58:13	Cell densities	IHC	SLC_0001536	Nissl_4	01443460	Right hemisphere	2021/06/11	Protocol_Sectioning_Cryostat_2014-	JM	50	3	Parasagittal	2021/06/17	Cresyl Violet	SLD_0000548	14
2021/06/21 09:05:44	fc210288-00bd-4aa8-b05a-b40815a05769	2021/06/21 10:58:13	Cell densities	IHC	SLC_0001535	Nissl_4	01443460	Right hemisphere	2021/06/11	Protocol_Sectioning_Cryostat_2014-	JM	50	3	Parasagittal	2021/06/17	Cresyl Violet	SLD_0000548	13
2021/06/21 09:05:44	dd0a454a-ab6e-46b2-9a37-e6da7cd5dcda	2021/06/21 10:58:13	Cell densities	IHC	SLC_0001534	Nissl_4	01443460	Right hemisphere	2021/06/11	Protocol_Sectioning_Cryostat_2014-	JM	50	3	Parasagittal	2021/06/17	Cresyl Violet	SLD_0000548	12
2021/06/21 09:05:44	668d043e-4c5e-45a3-9582-d7fd6db082ad	2021/06/21 10:58:12	Cell densities	IHC	SLC_0001533	Nissl_4	01443460	Right hemisphere	2021/06/11	Protocol_Sectioning_Cryostat_2014-	JM	50	3	Parasagittal	2021/06/17	Cresyl Violet	SLD_0000548	11
2021/06/21 09:05:44	17e7556d-299e-444e-b6d0-87670feff99d	2021/06/21 10:58:12	Cell densities	IHC	SLC_0001532	Nissl_4	01443460	Right hemisphere	2021/06/11	Protocol_Sectioning_Cryostat_2014-	JM	50	3	Parasagittal	2021/06/17	Cresyl Violet	SLD_0000548	10
2021/06/21 09:05:43	fa62a9cc-b2fe-4336-81fc-eeed8b3d91fe	2021/06/21 10:58:12	Cell densities	IHC	SLC_0001531	Nissl_4	01443460	Right hemisphere	2021/06/11	Protocol_Sectioning_Cryostat_2014-	JM	50	3	Parasagittal	2021/06/17	Cresyl Violet	SLD_0000548	9
2021/06/21 09:05:43	e7f03103-3a5e-45d3-ace9-5aa75183e34b	2021/06/21 10:58:12	Cell densities	IHC	SLC_0001530	Nissl_4	01443460	Right hemisphere	2021/06/11	Protocol_Sectioning_Cryostat_2014-	JM	50	3	Parasagittal	2021/06/17	Cresyl Violet	SLD_0000548	8
2021/06/21 09:05:43	80d1d3a0-cc6c-4eba-98ab-668c5647caf7	2021/06/21 10:58:12	Cell densities	IHC	SLC_0001529	Nissl_4	01443460	Right hemisphere	2021/06/11	Protocol_Sectioning_Cryostat_2014-	JM	50	3	Parasagittal	2021/06/17	Cresyl Violet	SLD_0000548	7
2021/06/21 09:05:43	31e66191-4199-4ad3-b924-529a781eb577	2021/06/21 10:58:12	Cell densities	IHC	SLC_0001528	Nissl_4	01443460	Right hemisphere	2021/06/11	Protocol_Sectioning_Cryostat_2014-	JM	50	3	Parasagittal	2021/06/17	Cresyl Violet	SLD_0000548	6
2021/06/21 09:05:42	9e425afd-c232-4fba-b6c0-3aac400a4c4b	2021/06/21 10:58:11	Cell densities	IHC	SLC_0001527	Nissl_4	01443460	Right hemisphere	2021/06/11	Protocol_Sectioning_Cryostat_2014-	JM	50	3	Parasagittal	2021/06/17	Cresyl Violet	SLD_0000548	5
2021/06/21 09:05:42	7be0f419-d6a6-4aac-999c-82ab5e37aa5b	2021/06/21 10:58:11	Cell densities	IHC	SLC_0001526	Nissl_4	01443460	Right hemisphere	2021/06/11	Protocol_Sectioning_Cryostat_2014-	JM	50	3	Parasagittal	2021/06/17	Cresyl Violet	SLD_0000548	4
2021/06/21 09:05:42	a9bd7d95-cf37-4c65-8db1-1c5cf15e627d	2021/06/21 10:58:11	Cell densities	IHC	SLC_0001525	Nissl_4	01443460	Right hemisphere	2021/06/11	Protocol_Sectioning_Cryostat_2014-	JM	50	3	Parasagittal	2021/06/17	Cresyl Violet	SLD_0000548	3
2021/06/21 09:05:41	a423b1b5-0fb8-4643-bc59-0868a9fa5e3c	2021/06/21 10:58:11	Cell densities	IHC	SLC_0001524	Nissl_4	01443460	Right hemisphere	2021/06/11	Protocol_Sectioning_Cryostat_2014-	JM	50	3	Parasagittal	2021/06/17	Cresyl Violet	SLD_0000548	2
2021/06/21 09:05:41	07dce200-d6e5-4ae6-8411-38c5aec224a2	2021/06/21 10:58:11	Cell densities	IHC	SLC_0001523	Nissl_4	01443460	Right hemisphere	2021/06/11	Protocol_Sectioning_Cryostat_2014-	JM	50	3	Parasagittal	2021/06/17	Cresyl Violet	SLD_0000548	1
2021/06/21 09:05:41	5f5180bc-3534-4d34-b835-3517e034c79d	2021/06/21 10:58:11	Cell densities	IHC	SLC_0001522	Nissl_4	01443460	Right hemisphere	2021/06/11	Protocol_Sectioning_Cryostat_2014-	JM	50	3	Parasagittal	2021/06/17	Cresyl Violet	SLD_0000571	1
2021/06/11 13:50:49	96b8b3c7-090d-4a61-a1c4-42eb2eacd3d6	2021/06/21 10:58:10	Cell densities	IHC	SLC_0001519	Nissl_4	01443459	Right hemisphere	2021/06/11	Protocol_Sectioning_Cryostat_2014-	JM	50	3	Parasagittal	2021/06/17	Cresyl Violet	SLD_0000547	3
2021/06/11 13:50:48	f0a7b727-7872-4d05-837e-a7958890487c	2021/06/21 10:58:10	Cell densities	IHC	SLC_0001518	Nissl_4	01443459	Right hemisphere	2021/06/11	Protocol_Sectioning_Cryostat_2014-	JM	50	3	Parasagittal	2021/06/17	Cresyl Violet	SLD_0000547	2
2021/06/11 13:50:48	7a3d3ee8-0044-4e63-b2dc-6860ee8ee35f	2021/06/21 10:58:10	Cell densities	IHC	SLC_0001517	Nissl_4	01443459	Right hemisphere	2021/06/11	Protocol_Sectioning_Cryostat_2014-	JM	50	3	Parasagittal	2021/06/17	Cresyl Violet	SLD_0000547	1
2021/06/11 13:50:48	38360c68-38ab-44cd-b708-501079a8b93e	2021/06/21 10:58:10	Cell densities	IHC	SLC_0001516	Nissl_4	01443459	Right hemisphere	2021/06/11	Protocol_Sectioning_Cryostat_2014-	JM	50	3	Parasagittal	2021/06/17	Cresyl Violet	SLD_0000546	4
2021/06/11 13:50:48	c7682a12-7090-4215-bb19-fa4656ed0be1	2021/06/21 10:58:10	Cell densities	IHC	SLC_0001515	Nissl_4	01443459	Right hemisphere	2021/06/11	Protocol_Sectioning_Cryostat_2014-	JM	50	3	Parasagittal	2021/06/17	Cresyl Violet	SLD_0000546	3
2021/06/11 13:50:47	cd517d59-1dfe-4c5e-a685-4b52269cf1ee	2021/06/21 10:58:09	Cell densities	IHC	SLC_0001514	Nissl_4	01443459	Right hemisphere	2021/06/11	Protocol_Sectioning_Cryostat_2014-	JM	50	3	Parasagittal	2021/06/17	Cresyl Violet	SLD_0000546	2
2021/06/11 13:50:47	c3e5f166-88c2-4f0e-a916-5fbaf2646104	2021/06/21 10:58:09	Cell densities	IHC	SLC_0001513	Nissl_4	01443459	Right hemisphere	2021/06/11	Protocol_Sectioning_Cryostat_2014-	JM	50	3	Parasagittal	2021/06/17	Cresyl Violet	SLD_0000546	1
2021/06/11 13:50:47	01a99d33-1c9d-46c2-8030-89042aef5431	2021/06/21 10:58:09	Cell densities	IHC	SLC_0001512	Nissl_4	01443459	Right hemisphere	2021/06/11	Protocol_Sectioning_Cryostat_2014-	JM	50	3	Parasagittal	2021/06/17	Cresyl Violet	SLD_0000545	4
2021/06/11 13:50:47	b47d7d34-c90f-447e-85d6-9c6e7082edf9	2021/06/21 10:58:09	Cell densities	IHC	SLC_0001511	Nissl_4	01443459	Right hemisphere	2021/06/11	Protocol_Sectioning_Cryostat_2014-	JM	50	3	Parasagittal	2021/06/17	Cresyl Violet	SLD_0000545	3
2021/06/11 13:50:46	2b2c82cf-9580-4eff-81e9-1d2b000e9afb	2021/06/21 10:58:09	Cell densities	IHC	SLC_0001510	Nissl_4	01443459	Right hemisphere	2021/06/11	Protocol_Sectioning_Cryostat_2014-	JM	50	3	Parasagittal	2021/06/17	Cresyl Violet	SLD_0000545	2
2021/06/11 13:50:46	4d62534c-71fe-416a-85f3-4f1b6d1339d7	2021/06/21 10:58:09	Cell densities	IHC	SLC_0001509	Nissl_4	01443459	Right hemisphere	2021/06/11	Protocol_Sectioning_Cryostat_2014-	JM	50	3	Parasagittal	2021/06/17	Cresyl Violet	SLD_0000545	1
2021/06/11 13:50:46	12b51acf-ae63-4aac-af04-c3ecbe1b3a4b	2021/06/21 10:58:09	Cell densities	IHC	SLC_0001508	Nissl_4	01443459	Right hemisphere	2021/06/11	Protocol_Sectioning_Cryostat_2014-	JM	50	3	Parasagittal	2021/06/17	Cresyl Violet	SLD_0000544	3
2021/06/11 13:50:45	6f6244d3-3ffb-4f6a-9db2-0949db3b7dd3	2021/06/21 10:58:08	Cell densities	IHC	SLC_0001507	Nissl_4	01443459	Right hemisphere	2021/06/11	Protocol_Sectioning_Cryostat_2014-	JM	50	3	Parasagittal	2021/06/17	Cresyl Violet	SLD_0000544	2
2021/06/11 13:50:45	a1fc4ab5-4288-4d8b-8235-e8be741047a6	2021/06/21 10:58:08	Cell densities	IHC	SLC_0001506	Nissl_4	01443459	Right hemisphere	2021/06/11	Protocol_Sectioning_Cryostat_2014-	JM	50	3	Parasagittal	2021/06/17	Cresyl Violet	SLD_0000544	1
2021/06/11 13:50:45	abbe6576-2dbe-470a-a97f-a90cccb9914d	2021/06/21 10:58:08	Cell densities	IHC	SLC_0001505	Nissl_4	01443459	Right hemisphere	2021/06/11	Protocol_Sectioning_Cryostat_2014-	JM	50	3	Parasagittal	2021/06/17	Cresyl Violet	SLD_0000543	3
2021/06/11 13:50:44	ec4dbc9d-302d-4d0d-a3d9-0d545f832670	2021/06/21 10:58:08	Cell densities	IHC	SLC_0001504	Nissl_4	01443459	Right hemisphere	2021/06/11	Protocol_Sectioning_Cryostat_2014-	JM	50	3	Parasagittal	2021/06/17	Cresyl Violet	SLD_0000543	2
2021/06/11 13:50:44	01573257-0983-44bb-96ab-1e7f4c58a02b	2021/06/21 10:58:08	Cell densities	IHC	SLC_0001503	Nissl_4	01443459	Right hemisphere	2021/06/11	Protocol_Sectioning_Cryostat_2014-	JM	50	3	Parasagittal	2021/06/17	Cresyl Violet	SLD_0000543	1
2021/06/11 13:50:44	91661c23-2748-4f46-9518-9c24ef261e8c	2021/06/21 10:58:08	Cell densities	IHC	SLC_0001502	Nissl_4	01443459	Right hemisphere	2021/06/11	Protocol_Sectioning_Cryostat_2014-	JM	50	3	Parasagittal	2021/06/17	Cresyl Violet	SLD_0000542	3
2021/06/11 13:50:44	3e2b20cd-5a84-43d1-91b0-c6274a39e32e	2021/06/21 10:58:07	Cell densities	IHC	SLC_0001501	Nissl_4	01443459	Right hemisphere	2021/06/11	Protocol_Sectioning_Cryostat_2014-	JM	50	3	Parasagittal	2021/06/17	Cresyl Violet	SLD_0000542	2
2021/06/11 13:50:43	cb48018f-1cf0-4b31-a8a7-8f39e32095ba	2021/06/21 10:58:07	Cell densities	IHC	SLC_0001500	Nissl_4	01443459	Right hemisphere	2021/06/11	Protocol_Sectioning_Cryostat_2014-	JM	50	3	Parasagittal	2021/06/17	Cresyl Violet	SLD_0000542	1
2021/06/11 13:50:43	c6da9770-9fba-4445-aff5-a74867ad24c6	2021/06/21 10:58:07	Cell densities	IHC	SLC_0001499	Nissl_4	01443459	Right hemisphere	2021/06/11	Protocol_Sectioning_Cryostat_2014-	JM	50	3	Parasagittal	2021/06/17	Cresyl Violet	SLD_0000541	3
2021/06/11 13:50:43	1550a595-20b0-438c-b8b5-ac8ca8578eef	2021/06/21 10:58:07	Cell densities	IHC	SLC_0001498	Nissl_4	01443459	Right hemisphere	2021/06/11	Protocol_Sectioning_Cryostat_2014-	JM	50	3	Parasagittal	2021/06/17	Cresyl Violet	SLD_0000541	2
2021/06/11 13:50:43	56142473-89dd-4199-8cb5-b3bd86c67bce	2021/06/21 10:58:07	Cell densities	IHC	SLC_0001497	Nissl_4	01443459	Right hemisphere	2021/06/11	Protocol_Sectioning_Cryostat_2014-	JM	50	3	Parasagittal	2021/06/17	Cresyl Violet	SLD_0000541	1
2021/06/11 13:50:42	a141e2ff-30ac-4191-931c-d21b5d9e7095	2021/06/21 10:58:06	Cell densities	IHC	SLC_0001496	Nissl_4	01443459	Right hemisphere	2021/06/11	Protocol_Sectioning_Cryostat_2014-	JM	50	3	Parasagittal	2021/06/17	Cresyl Violet	SLD_0000540	3
2021/06/11 13:50:42	1fa5c6cf-4a06-4531-b123-28041138d686	2021/06/21 10:58:05	Cell densities	IHC	SLC_0001495	Nissl_4	01443459	Right hemisphere	2021/06/11	Protocol_Sectioning_Cryostat_2014-	JM	50	3	Parasagittal	2021/06/17	Cresyl Violet	SLD_0000540	2
2021/06/11 13:50:42	02012ed4-38cc-4a09-9d06-e2113aee34e0	2021/06/21 10:58:05	Cell densities	IHC	SLC_0001494	Nissl_4	01443459	Right hemisphere	2021/06/11	Protocol_Sectioning_Cryostat_2014-	JM	50	3	Parasagittal	2021/06/17	Cresyl Violet	SLD_0000540	1
2021/06/11 13:50:41	5f3b9418-5022-4b7e-bad3-69eb09b7e2e0	2021/06/21 10:58:05	Cell densities	IHC	SLC_0001493	Nissl_4	01443459	Right hemisphere	2021/06/11	Protocol_Sectioning_Cryostat_2014-	JM	50	3	Parasagittal	2021/06/17	Cresyl Violet	SLD_0000539	3
2021/06/11 13:50:41	8e8617bb-8db3-4a9c-982b-1e8a4ae40f43	2021/06/21 10:58:05	Cell densities	IHC	SLC_0001492	Nissl_4	01443459	Right hemisphere	2021/06/11	Protocol_Sectioning_Cryostat_2014-	JM	50	3	Parasagittal	2021/06/17	Cresyl Violet	SLD_0000539	2
2021/06/11 13:50:41	980ca82f-9d9b-45ad-ad38-9ca8f34feb27	2021/06/21 10:58:04	Cell densities	IHC	SLC_0001491	Nissl_4	01443459	Right hemisphere	2021/06/11	Protocol_Sectioning_Cryostat_2014-	JM	50	3	Parasagittal	2021/06/17	Cresyl Violet	SLD_0000539	1
2021/06/11 13:50:41	c12c8738-1aea-49cd-b1e2-19eff6f2a9e6	2021/06/21 10:58:04	Cell densities	IHC	SLC_0001490	Nissl_4	01443459	Right hemisphere	2021/06/11	Protocol_Sectioning_Cryostat_2014-	JM	50	3	Parasagittal	2021/06/17	Cresyl Violet	SLD_0000538	3
2021/06/11 13:50:40	436bc9c4-a7b1-48b3-bbcd-4c0a6d58a26e	2021/06/21 10:58:04	Cell densities	IHC	SLC_0001489	Nissl_4	01443459	Right hemisphere	2021/06/11	Protocol_Sectioning_Cryostat_2014-	JM	50	3	Parasagittal	2021/06/17	Cresyl Violet	SLD_0000538	2
2021/06/11 13:50:40	1aec3367-9414-4118-a1f4-9dc42e6b3921	2021/06/21 10:58:04	Cell densities	IHC	SLC_0001488	Nissl_4	01443459	Right hemisphere	2021/06/11	Protocol_Sectioning_Cryostat_2014-	JM	50	3	Parasagittal	2021/06/17	Cresyl Violet	SLD_0000538	1
2021/06/11 13:50:40	9c986e56-750e-4152-a7a7-b07b0ac930e0	2021/06/21 10:58:03	Cell densities	IHC	SLC_0001487	Nissl_4	01443459	Right hemisphere	2021/06/11	Protocol_Sectioning_Cryostat_2014-	JM	50	3	Parasagittal	2021/06/17	Cresyl Violet	SLD_0000537	3
2021/06/11 13:50:40	b5a97880-eff9-4220-bfd8-f5d44a53c98b	2021/06/21 10:58:03	Cell densities	IHC	SLC_0001486	Nissl_4	01443459	Right hemisphere	2021/06/11	Protocol_Sectioning_Cryostat_2014-	JM	50	3	Parasagittal	2021/06/17	Cresyl Violet	SLD_0000537	2
2021/06/11 13:50:39	b728eb01-5f56-4abe-bf7d-4887fbceb451	2021/06/21 10:58:03	Cell densities	IHC	SLC_0001485	Nissl_4	01443459	Right hemisphere	2021/06/11	Protocol_Sectioning_Cryostat_2014-	JM	50	3	Parasagittal	2021/06/17	Cresyl Violet	SLD_0000537	1
2021/06/11 13:50:39	e0bbcbb2-08ab-4315-8b63-4b3b98cfccb6	2021/06/21 10:58:03	Cell densities	IHC	SLC_0001484	Nissl_4	01443459	Right hemisphere	2021/06/11	Protocol_Sectioning_Cryostat_2014-	JM	50	3	Parasagittal	2021/06/17	Cresyl Violet	SLD_0000536	2
2021/06/11 13:50:39	ce7935ad-1ded-4eae-b820-b70fd2182197	2021/06/21 10:58:03	Cell densities	IHC	SLC_0001483	Nissl_4	01443459	Right hemisphere	2021/06/11	Protocol_Sectioning_Cryostat_2014-	JM	50	3	Parasagittal	2021/06/17	Cresyl Violet	SLD_0000536	1
2021/06/11 13:50:38	fe7f97ae-2ea0-4a40-8cb5-c13dfdc10ced	2021/06/21 10:58:03	Cell densities	IHC	SLC_0001482	Nissl_4	01443459	Right hemisphere	2021/06/11	Protocol_Sectioning_Cryostat_2014-	JM	50	3	Parasagittal	2021/06/17	Cresyl Violet	SLD_0000535	2
2021/06/11 13:50:38	ce7aa80d-2d28-4fc8-88a8-e336e834fc8e	2021/06/21 10:58:02	Cell densities	IHC	SLC_0001481	Nissl_4	01443459	Right hemisphere	2021/06/11	Protocol_Sectioning_Cryostat_2014-	JM	50	3	Parasagittal	2021/06/17	Cresyl Violet	SLD_0000535	1
2021/06/11 13:50:38	8ddb9a36-690b-49dc-929e-d9ad25f33f24	2021/06/21 10:58:02	Cell densities	IHC	SLC_0001480	Nissl_4	01443459	Right hemisphere	2021/06/11	Protocol_Sectioning_Cryostat_2014-	JM	50	3	Parasagittal	2021/06/17	Cresyl Violet	SLD_0000534	4
2021/06/11 13:50:38	91f295c3-f56d-4053-a5b8-d9ebf1358d8b	2021/06/21 10:58:01	Cell densities	IHC	SLC_0001479	Nissl_4	01443459	Right hemisphere	2021/06/11	Protocol_Sectioning_Cryostat_2014-	JM	50	3	Parasagittal	2021/06/17	Cresyl Violet	SLD_0000534	3
2021/06/11 13:50:37	bc4cc339-932e-4bf9-bda0-52d0e168d34e	2021/06/21 10:58:01	Cell densities	IHC	SLC_0001478	Nissl_4	01443459	Right hemisphere	2021/06/11	Protocol_Sectioning_Cryostat_2014-	JM	50	3	Parasagittal	2021/06/17	Cresyl Violet	SLD_0000534	2
2021/06/11 13:50:37	97f3c7c8-b87d-4130-9b24-4e81cf9b0e5b	2021/06/21 10:58:00	Cell densities	IHC	SLC_0001477	Nissl_4	01443459	Right hemisphere	2021/06/11	Protocol_Sectioning_Cryostat_2014-	JM	50	3	Parasagittal	2021/06/17	Cresyl Violet	SLD_0000534	1
2021/06/11 13:50:37	abf8fc09-81ec-4255-9ce1-32f251abb49f	2021/06/21 10:58:00	Cell densities	IHC	SLC_0001476	Nissl_4	01443459	Right hemisphere	2021/06/11	Protocol_Sectioning_Cryostat_2014-	JM	50	3	Parasagittal	2021/06/17	Cresyl Violet	SLD_0000533	4
2021/06/11 13:50:37	19459594-602d-4c8e-a99b-deb385eb71b2	2021/06/21 10:58:00	Cell densities	IHC	SLC_0001475	Nissl_4	01443459	Right hemisphere	2021/06/11	Protocol_Sectioning_Cryostat_2014-	JM	50	3	Parasagittal	2021/06/17	Cresyl Violet	SLD_0000533	3
2021/06/11 13:50:36	563fe3b6-adcd-4c84-9c72-314a5c8aff64	2021/06/21 10:58:00	Cell densities	IHC	SLC_0001474	Nissl_4	01443459	Right hemisphere	2021/06/11	Protocol_Sectioning_Cryostat_2014-	JM	50	3	Parasagittal	2021/06/17	Cresyl Violet	SLD_0000533	2
2021/06/11 13:50:36	e077ff0f-9374-4625-a4b6-98ebfbb21fd5	2021/06/21 10:58:00	Cell densities	IHC	SLC_0001473	Nissl_4	01443459	Right hemisphere	2021/06/11	Protocol_Sectioning_Cryostat_2014-	JM	50	3	Parasagittal	2021/06/17	Cresyl Violet	SLD_0000533	1
2021/06/11 13:50:36	a4f7e57b-4979-4571-ae76-04616e6acaab	2021/06/21 10:57:59	Cell densities	IHC	SLC_0001472	Nissl_4	01443459	Right hemisphere	2021/06/11	Protocol_Sectioning_Cryostat_2014-	JM	50	3	Parasagittal	2021/06/17	Cresyl Violet	SLD_0000532	6
2021/06/11 13:50:36	551a7c65-adbc-4c8c-a040-9183b552df85	2021/06/21 10:57:59	Cell densities	IHC	SLC_0001471	Nissl_4	01443459	Right hemisphere	2021/06/11	Protocol_Sectioning_Cryostat_2014-	JM	50	3	Parasagittal	2021/06/17	Cresyl Violet	SLD_0000532	5
2021/06/11 13:50:35	e4f448d3-e019-425b-a045-dfd62df153e8	2021/06/21 10:57:59	Cell densities	IHC	SLC_0001470	Nissl_4	01443459	Right hemisphere	2021/06/11	Protocol_Sectioning_Cryostat_2014-	JM	50	3	Parasagittal	2021/06/17	Cresyl Violet	SLD_0000532	4
2021/06/11 13:50:35	699bb1b3-b95c-4fb0-ad5d-1b4c0c086dbb	2021/06/21 10:57:59	Cell densities	IHC	SLC_0001469	Nissl_4	01443459	Right hemisphere	2021/06/11	Protocol_Sectioning_Cryostat_2014-	JM	50	3	Parasagittal	2021/06/17	Cresyl Violet	SLD_0000532	3
2021/06/11 13:50:35	35373f5b-c31c-4c54-a11e-050b6d5d5680	2021/06/21 10:57:59	Cell densities	IHC	SLC_0001468	Nissl_4	01443459	Right hemisphere	2021/06/11	Protocol_Sectioning_Cryostat_2014-	JM	50	3	Parasagittal	2021/06/17	Cresyl Violet	SLD_0000532	2
2021/06/11 13:50:35	327ddbdb-61ee-470c-9149-3158b221a807	2021/06/21 10:57:59	Cell densities	IHC	SLC_0001467	Nissl_4	01443459	Right hemisphere	2021/06/11	Protocol_Sectioning_Cryostat_2014-	JM	50	3	Parasagittal	2021/06/17	Cresyl Violet	SLD_0000532	1
2021/06/11 13:50:34	db458feb-19ef-4cf3-9d52-4122ac844a8c	2021/06/21 10:57:58	Cell densities	IHC	SLC_0001466	Nissl_4	01443459	Right hemisphere	2021/06/11	Protocol_Sectioning_Cryostat_2014-	JM	50	3	Parasagittal	2021/06/17	Cresyl Violet	SLD_0000531	6
2021/06/11 13:50:34	4724cb54-9481-4584-ba93-b431407657ab	2021/06/21 10:57:58	Cell densities	IHC	SLC_0001465	Nissl_4	01443459	Right hemisphere	2021/06/11	Protocol_Sectioning_Cryostat_2014-	JM	50	3	Parasagittal	2021/06/17	Cresyl Violet	SLD_0000531	5
2021/06/11 13:50:34	dc5099bf-d819-47df-af11-729e504a3cd8	2021/06/21 10:57:58	Cell densities	IHC	SLC_0001464	Nissl_4	01443459	Right hemisphere	2021/06/11	Protocol_Sectioning_Cryostat_2014-	JM	50	3	Parasagittal	2021/06/17	Cresyl Violet	SLD_0000531	4
2021/06/11 13:50:33	e8760f77-7f2f-4911-9939-fc69cf24e506	2021/06/21 10:57:58	Cell densities	IHC	SLC_0001463	Nissl_4	01443459	Right hemisphere	2021/06/11	Protocol_Sectioning_Cryostat_2014-	JM	50	3	Parasagittal	2021/06/17	Cresyl Violet	SLD_0000531	3
2021/06/11 13:50:33	e77acd9a-37ef-4ce9-82b6-eeb37d4866e1	2021/06/21 10:57:58	Cell densities	IHC	SLC_0001462	Nissl_4	01443459	Right hemisphere	2021/06/11	Protocol_Sectioning_Cryostat_2014-	JM	50	3	Parasagittal	2021/06/17	Cresyl Violet	SLD_0000531	2
2021/06/11 13:50:33	dd7752ba-04ca-472b-a576-867e963ce792	2021/06/21 10:57:58	Cell densities	IHC	SLC_0001461	Nissl_4	01443459	Right hemisphere	2021/06/11	Protocol_Sectioning_Cryostat_2014-	JM	50	3	Parasagittal	2021/06/17	Cresyl Violet	SLD_0000531	1
2021/06/11 13:50:33	6811ca59-db04-4171-9c9b-4546301d4c4a	2021/06/21 10:57:57	Cell densities	IHC	SLC_0001460	Nissl_4	01443459	Right hemisphere	2021/06/11	Protocol_Sectioning_Cryostat_2014-	JM	50	3	Parasagittal	2021/06/17	Cresyl Violet	SLD_0000530	6
2021/06/11 13:50:32	c7bc7884-1c63-443e-920c-42cb9f05fe70	2021/06/21 10:57:57	Cell densities	IHC	SLC_0001459	Nissl_4	01443459	Right hemisphere	2021/06/11	Protocol_Sectioning_Cryostat_2014-	JM	50	3	Parasagittal	2021/06/17	Cresyl Violet	SLD_0000530	5
2021/06/11 13:50:32	121a05b8-23a6-472d-b2cb-0cfd238a0b83	2021/06/21 10:57:57	Cell densities	IHC	SLC_0001458	Nissl_4	01443459	Right hemisphere	2021/06/11	Protocol_Sectioning_Cryostat_2014-	JM	50	3	Parasagittal	2021/06/17	Cresyl Violet	SLD_0000530	4
2021/06/11 13:50:32	79d2eb4c-2736-4ac3-9cdf-69216fdbf881	2021/06/21 10:57:57	Cell densities	IHC	SLC_0001457	Nissl_4	01443459	Right hemisphere	2021/06/11	Protocol_Sectioning_Cryostat_2014-	JM	50	3	Parasagittal	2021/06/17	Cresyl Violet	SLD_0000530	3
2021/06/11 13:50:31	fdd6232e-6b7b-4f2b-b62f-ea7c35a66e7f	2021/06/21 10:57:57	Cell densities	IHC	SLC_0001456	Nissl_4	01443459	Right hemisphere	2021/06/11	Protocol_Sectioning_Cryostat_2014-	JM	50	3	Parasagittal	2021/06/17	Cresyl Violet	SLD_0000530	2
2021/06/11 13:50:31	de2d3606-7ee6-4124-ae3f-85b3a912cfa0	2021/06/21 10:57:57	Cell densities	IHC	SLC_0001455	Nissl_4	01443459	Right hemisphere	2021/06/11	Protocol_Sectioning_Cryostat_2014-	JM	50	3	Parasagittal	2021/06/17	Cresyl Violet	SLD_0000530	1
2021/06/11 13:50:31	d8ca8b2c-f2ab-4ba1-b0fe-774e4d3bcf53	2021/06/21 10:57:56	Cell densities	IHC	SLC_0001454	Nissl_4	01443459	Right hemisphere	2021/06/11	Protocol_Sectioning_Cryostat_2014-	JM	50	3	Parasagittal	2021/06/17	Cresyl Violet	SLD_0000529	6
2021/06/11 13:50:31	1fcb80c2-ea64-4fd3-bc4d-35f7a301225a	2021/06/21 10:57:56	Cell densities	IHC	SLC_0001453	Nissl_4	01443459	Right hemisphere	2021/06/11	Protocol_Sectioning_Cryostat_2014-	JM	50	3	Parasagittal	2021/06/17	Cresyl Violet	SLD_0000529	5
2021/06/11 13:50:30	35358ea1-f17f-48c9-b234-02a5859b8754	2021/06/21 10:57:56	Cell densities	IHC	SLC_0001452	Nissl_4	01443459	Right hemisphere	2021/06/11	Protocol_Sectioning_Cryostat_2014-	JM	50	3	Parasagittal	2021/06/17	Cresyl Violet	SLD_0000529	4
2021/06/11 13:50:30	cf66a927-205c-41f6-9b1b-32e30f1f3dc4	2021/06/21 10:57:56	Cell densities	IHC	SLC_0001451	Nissl_4	01443459	Right hemisphere	2021/06/11	Protocol_Sectioning_Cryostat_2014-	JM	50	3	Parasagittal	2021/06/17	Cresyl Violet	SLD_0000529	3
2021/06/11 13:50:30	29f5d5fe-930d-4382-80e8-ff13451f9992	2021/06/21 10:57:56	Cell densities	IHC	SLC_0001450	Nissl_4	01443459	Right hemisphere	2021/06/11	Protocol_Sectioning_Cryostat_2014-	JM	50	3	Parasagittal	2021/06/17	Cresyl Violet	SLD_0000529	2
2021/06/11 13:50:30	92dab367-687e-4554-bbca-3c57a488e4bd	2021/06/21 10:57:56	Cell densities	IHC	SLC_0001449	Nissl_4	01443459	Right hemisphere	2021/06/11	Protocol_Sectioning_Cryostat_2014-	JM	50	3	Parasagittal	2021/06/17	Cresyl Violet	SLD_0000529	1
2021/06/11 13:50:29	4a94f50d-6e01-4590-af94-b624b46b7356	2021/06/21 10:57:55	Cell densities	IHC	SLC_0001448	Nissl_4	01443459	Right hemisphere	2021/06/11	Protocol_Sectioning_Cryostat_2014-	JM	50	3	Parasagittal	2021/06/17	Cresyl Violet	SLD_0000528	6
2021/06/11 13:50:29	9204b17f-6957-4083-8559-ad4c5a9c55a3	2021/06/21 10:57:55	Cell densities	IHC	SLC_0001447	Nissl_4	01443459	Right hemisphere	2021/06/11	Protocol_Sectioning_Cryostat_2014-	JM	50	3	Parasagittal	2021/06/17	Cresyl Violet	SLD_0000528	5
2021/06/11 13:50:29	5ad9defc-eb3c-4ad4-9f1d-81c1641a1644	2021/06/21 10:57:55	Cell densities	IHC	SLC_0001446	Nissl_4	01443459	Right hemisphere	2021/06/11	Protocol_Sectioning_Cryostat_2014-	JM	50	3	Parasagittal	2021/06/17	Cresyl Violet	SLD_0000528	4
2021/06/11 13:50:29	713b8091-d255-471e-b5fb-e3d8b1fccfe3	2021/06/21 10:57:55	Cell densities	IHC	SLC_0001445	Nissl_4	01443459	Right hemisphere	2021/06/11	Protocol_Sectioning_Cryostat_2014-	JM	50	3	Parasagittal	2021/06/17	Cresyl Violet	SLD_0000528	3
2021/06/11 13:50:28	25115df6-70e4-4830-ab7a-2be682276078	2021/06/21 10:57:55	Cell densities	IHC	SLC_0001444	Nissl_4	01443459	Right hemisphere	2021/06/11	Protocol_Sectioning_Cryostat_2014-	JM	50	3	Parasagittal	2021/06/17	Cresyl Violet	SLD_0000528	2
2021/06/11 13:50:28	dd898fe0-2d05-4024-b6d0-5e5b9044a87f	2021/06/21 10:57:54	Cell densities	IHC	SLC_0001443	Nissl_4	01443459	Right hemisphere	2021/06/11	Protocol_Sectioning_Cryostat_2014-	JM	50	3	Parasagittal	2021/06/17	Cresyl Violet	SLD_0000528	1
2021/06/11 13:50:28	94df7299-cb42-4e5e-8e8b-6cc3f5816acf	2021/06/21 10:57:54	Cell densities	IHC	SLC_0001442	Nissl_4	01443459	Right hemisphere	2021/06/11	Protocol_Sectioning_Cryostat_2014-	JM	50	3	Parasagittal	2021/06/17	Cresyl Violet	SLD_0000527	6
2021/06/11 13:50:27	3a52b4e8-0575-4fa2-a715-6fb542947018	2021/06/21 10:57:54	Cell densities	IHC	SLC_0001441	Nissl_4	01443459	Right hemisphere	2021/06/11	Protocol_Sectioning_Cryostat_2014-	JM	50	3	Parasagittal	2021/06/17	Cresyl Violet	SLD_0000527	5
2021/06/11 13:50:27	48ee8fed-9f03-4229-9ad8-7304ddeb1fda	2021/06/21 10:57:54	Cell densities	IHC	SLC_0001440	Nissl_4	01443459	Right hemisphere	2021/06/11	Protocol_Sectioning_Cryostat_2014-	JM	50	3	Parasagittal	2021/06/17	Cresyl Violet	SLD_0000527	4
2021/06/11 13:50:27	ffb7a8dc-0d00-40f9-8e35-4687069027ba	2021/06/21 10:57:54	Cell densities	IHC	SLC_0001439	Nissl_4	01443459	Right hemisphere	2021/06/11	Protocol_Sectioning_Cryostat_2014-	JM	50	3	Parasagittal	2021/06/17	Cresyl Violet	SLD_0000527	3
2021/06/11 13:50:27	53985ed2-3e40-4009-aeb3-d8689a102630	2021/06/21 10:57:54	Cell densities	IHC	SLC_0001438	Nissl_4	01443459	Right hemisphere	2021/06/11	Protocol_Sectioning_Cryostat_2014-	JM	50	3	Parasagittal	2021/06/17	Cresyl Violet	SLD_0000527	2
2021/06/11 13:50:26	c6d4d4c2-2290-4afa-84ca-06814c673c72	2021/06/21 10:57:53	Cell densities	IHC	SLC_0001437	Nissl_4	01443459	Right hemisphere	2021/06/11	Protocol_Sectioning_Cryostat_2014-	JM	50	3	Parasagittal	2021/06/17	Cresyl Violet	SLD_0000527	1
2021/06/11 13:50:26	05d8a6b8-3614-49f3-b913-a6fa5b5c44b8	2021/06/21 10:57:53	Cell densities	IHC	SLC_0001436	Nissl_4	01443459	Right hemisphere	2021/06/11	Protocol_Sectioning_Cryostat_2014-	JM	50	3	Parasagittal	2021/06/17	Cresyl Violet	SLD_0000526	6
2021/06/11 13:50:26	55fbf1cb-de74-4f42-94e7-36f48fc42d58	2021/06/21 10:57:53	Cell densities	IHC	SLC_0001435	Nissl_4	01443459	Right hemisphere	2021/06/11	Protocol_Sectioning_Cryostat_2014-	JM	50	3	Parasagittal	2021/06/17	Cresyl Violet	SLD_0000526	5
2021/06/11 13:50:26	cc7dd7c8-8be1-40c5-a8e7-c6a667f84a6f	2021/06/21 10:57:53	Cell densities	IHC	SLC_0001434	Nissl_4	01443459	Right hemisphere	2021/06/11	Protocol_Sectioning_Cryostat_2014-	JM	50	3	Parasagittal	2021/06/17	Cresyl Violet	SLD_0000526	4
2021/06/11 13:50:25	d80e7cf5-9ee5-43c0-958c-28d0ef95229d	2021/06/21 10:57:53	Cell densities	IHC	SLC_0001433	Nissl_4	01443459	Right hemisphere	2021/06/11	Protocol_Sectioning_Cryostat_2014-	JM	50	3	Parasagittal	2021/06/17	Cresyl Violet	SLD_0000526	3
2021/06/11 13:50:25	09f3523d-0bae-4ab9-87b5-3189359d8c83	2021/06/21 10:57:53	Cell densities	IHC	SLC_0001432	Nissl_4	01443459	Right hemisphere	2021/06/11	Protocol_Sectioning_Cryostat_2014-	JM	50	3	Parasagittal	2021/06/17	Cresyl Violet	SLD_0000526	2
2021/06/11 13:50:25	40fc725a-2c1f-4373-94c7-cdb9ee46e60d	2021/06/21 10:57:53	Cell densities	IHC	SLC_0001431	Nissl_4	01443459	Right hemisphere	2021/06/11	Protocol_Sectioning_Cryostat_2014-	JM	50	3	Parasagittal	2021/06/17	Cresyl Violet	SLD_0000526	1
2021/06/11 13:50:25	5fea9141-0def-46b0-9215-210f205a2313	2021/06/21 10:57:52	Cell densities	IHC	SLC_0001430	Nissl_4	01443459	Right hemisphere	2021/06/11	Protocol_Sectioning_Cryostat_2014-	JM	50	3	Parasagittal	2021/06/17	Cresyl Violet	SLD_0000525	6
2021/06/11 13:50:24	632b4f76-3fcc-4ab1-85da-bd23f19a11bf	2021/06/21 10:57:52	Cell densities	IHC	SLC_0001429	Nissl_4	01443459	Right hemisphere	2021/06/11	Protocol_Sectioning_Cryostat_2014-	JM	50	3	Parasagittal	2021/06/17	Cresyl Violet	SLD_0000525	5
2021/06/11 13:50:24	de279321-1dc3-49db-9a7c-c8f1c59424b8	2021/06/21 10:57:52	Cell densities	IHC	SLC_0001428	Nissl_4	01443459	Right hemisphere	2021/06/11	Protocol_Sectioning_Cryostat_2014-	JM	50	3	Parasagittal	2021/06/17	Cresyl Violet	SLD_0000525	4
2021/06/11 13:50:24	decbe704-76e1-4279-a61b-6c92255833c5	2021/06/21 10:57:52	Cell densities	IHC	SLC_0001427	Nissl_4	01443459	Right hemisphere	2021/06/11	Protocol_Sectioning_Cryostat_2014-	JM	50	3	Parasagittal	2021/06/17	Cresyl Violet	SLD_0000525	3
2021/06/11 13:50:24	406b6b33-8eef-44f2-90e1-27d80f9c02e2	2021/06/21 10:57:52	Cell densities	IHC	SLC_0001426	Nissl_4	01443459	Right hemisphere	2021/06/11	Protocol_Sectioning_Cryostat_2014-	JM	50	3	Parasagittal	2021/06/17	Cresyl Violet	SLD_0000525	2
2021/06/11 13:50:23	c7788abf-7a53-4f62-b9b0-cab80a2dabcc	2021/06/21 10:57:52	Cell densities	IHC	SLC_0001425	Nissl_4	01443459	Right hemisphere	2021/06/11	Protocol_Sectioning_Cryostat_2014-	JM	50	3	Parasagittal	2021/06/17	Cresyl Violet	SLD_0000525	1
2021/06/11 13:50:23	79b43d83-ad87-4999-92ce-db9551892218	2021/06/21 10:57:51	Cell densities	IHC	SLC_0001424	Nissl_4	01443459	Right hemisphere	2021/06/11	Protocol_Sectioning_Cryostat_2014-	JM	50	3	Parasagittal	2021/06/17	Cresyl Violet	SLD_0000524	7
2021/06/11 13:50:23	1056c3ac-f7f9-463f-9623-71ba537c0b96	2021/06/21 10:57:51	Cell densities	IHC	SLC_0001423	Nissl_4	01443459	Right hemisphere	2021/06/11	Protocol_Sectioning_Cryostat_2014-	JM	50	3	Parasagittal	2021/06/17	Cresyl Violet	SLD_0000524	6
2021/06/11 13:50:23	d5815eb4-4bbe-48cd-b49b-706a58fae3b3	2021/06/21 10:57:51	Cell densities	IHC	SLC_0001422	Nissl_4	01443459	Right hemisphere	2021/06/11	Protocol_Sectioning_Cryostat_2014-	JM	50	3	Parasagittal	2021/06/17	Cresyl Violet	SLD_0000524	5
2021/06/11 13:50:22	8570361d-7e57-403e-8aca-803b7530501c	2021/06/21 10:57:51	Cell densities	IHC	SLC_0001421	Nissl_4	01443459	Right hemisphere	2021/06/11	Protocol_Sectioning_Cryostat_2014-	JM	50	3	Parasagittal	2021/06/17	Cresyl Violet	SLD_0000524	4
2021/06/11 13:50:22	7bac9100-737a-499e-a15d-c04484aeabf4	2021/06/21 10:57:51	Cell densities	IHC	SLC_0001420	Nissl_4	01443459	Right hemisphere	2021/06/11	Protocol_Sectioning_Cryostat_2014-	JM	50	3	Parasagittal	2021/06/17	Cresyl Violet	SLD_0000524	3
2021/06/11 13:50:22	a2e9e7fa-2fdf-4a90-bbfb-eaa7bd33c392	2021/06/21 10:57:51	Cell densities	IHC	SLC_0001419	Nissl_4	01443459	Right hemisphere	2021/06/11	Protocol_Sectioning_Cryostat_2014-	JM	50	3	Parasagittal	2021/06/17	Cresyl Violet	SLD_0000524	2
2021/06/11 13:50:21	e51d6587-4633-4fcb-a7e1-85069f21ccf0	2021/06/21 10:57:51	Cell densities	IHC	SLC_0001418	Nissl_4	01443459	Right hemisphere	2021/06/11	Protocol_Sectioning_Cryostat_2014-	JM	50	3	Parasagittal	2021/06/17	Cresyl Violet	SLD_0000524	1
2021/06/11 13:50:21	57158a3d-18a1-4176-aa32-8d8d0e22c695	2021/06/21 10:57:50	Cell densities	IHC	SLC_0001417	Nissl_4	01443459	Right hemisphere	2021/06/11	Protocol_Sectioning_Cryostat_2014-	JM	50	3	Parasagittal	2021/06/17	Cresyl Violet	SLD_0000523	9
2021/06/11 13:50:21	2f5b08b4-714b-4892-bf4b-0d76e6da3b54	2021/06/21 10:57:50	Cell densities	IHC	SLC_0001416	Nissl_4	01443459	Right hemisphere	2021/06/11	Protocol_Sectioning_Cryostat_2014-	JM	50	3	Parasagittal	2021/06/17	Cresyl Violet	SLD_0000523	8
2021/06/11 13:50:21	9a69db13-da05-45ca-b10d-1aadfc83b26f	2021/06/21 10:57:50	Cell densities	IHC	SLC_0001415	Nissl_4	01443459	Right hemisphere	2021/06/11	Protocol_Sectioning_Cryostat_2014-	JM	50	3	Parasagittal	2021/06/17	Cresyl Violet	SLD_0000523	7
2021/06/11 13:50:20	469b592e-5edf-40a7-b9f5-84519fdaf4cf	2021/06/21 10:57:50	Cell densities	IHC	SLC_0001414	Nissl_4	01443459	Right hemisphere	2021/06/11	Protocol_Sectioning_Cryostat_2014-	JM	50	3	Parasagittal	2021/06/17	Cresyl Violet	SLD_0000523	6
2021/06/11 13:50:20	0a63426c-c1ae-429b-b981-760169864eac	2021/06/21 10:57:50	Cell densities	IHC	SLC_0001413	Nissl_4	01443459	Right hemisphere	2021/06/11	Protocol_Sectioning_Cryostat_2014-	JM	50	3	Parasagittal	2021/06/17	Cresyl Violet	SLD_0000523	5
2021/06/11 13:50:20	ea97e1bf-8c89-4842-90d9-06952d862670	2021/06/21 10:57:50	Cell densities	IHC	SLC_0001412	Nissl_4	01443459	Right hemisphere	2021/06/11	Protocol_Sectioning_Cryostat_2014-	JM	50	3	Parasagittal	2021/06/17	Cresyl Violet	SLD_0000523	4
2021/06/11 13:50:20	717215b3-210f-4bca-a46c-6d720c4b91c5	2021/06/21 10:57:49	Cell densities	IHC	SLC_0001411	Nissl_4	01443459	Right hemisphere	2021/06/11	Protocol_Sectioning_Cryostat_2014-	JM	50	3	Parasagittal	2021/06/17	Cresyl Violet	SLD_0000523	3
2021/06/11 13:50:19	07969f55-39d8-4b2b-954a-8007706cd71c	2021/06/21 10:57:49	Cell densities	IHC	SLC_0001410	Nissl_4	01443459	Right hemisphere	2021/06/11	Protocol_Sectioning_Cryostat_2014-	JM	50	3	Parasagittal	2021/06/17	Cresyl Violet	SLD_0000523	2
2021/06/11 13:50:19	1bcca4c7-b1ca-4a38-82a0-7b5351be2c05	2021/06/21 10:57:49	Cell densities	IHC	SLC_0001409	Nissl_4	01443459	Right hemisphere	2021/06/11	Protocol_Sectioning_Cryostat_2014-	JM	50	3	Parasagittal	2021/06/17	Cresyl Violet	SLD_0000523	1
2021/06/11 13:50:18	41e68966-2ab4-4311-9e28-4562f7232460	2021/06/21 10:57:49	Cell densities	IHC	SLC_0001408	Nissl_4	01443459	Right hemisphere	2021/06/11	Protocol_Sectioning_Cryostat_2014-	JM	50	3	Parasagittal	2021/06/17	Cresyl Violet	SLD_0000522	12
[truncated: 776 more rows]

## Sheet: data_SLIDE
{"timezone":"Europe/Berlin","DisplayFields":{"cntn_cf_fk_slicingExperimenter":"user_cf_lnmcId","cntn_cf_fk_perfusionExperimenter":"user_cf_lnmcId","cntn_cf_reconstruction_priority":"cntn_cf_ontology_name","cntn_cf_ihc_status":"cntn_cf_ontology_name","cntn_cf_putative_layer":"cntn_cf_ontology_name","cntn_cf_brain_region":"cntn_cf_ontology_name","cntn_cf_m_type_putative":"cntn_cf_ontology_name","cn…				Excel template generated by SLIMS to update Content records in SLIMS (Generated on 2024/06/17 08:12:41)
[truncated: 373 more rows]

[truncated: 1 more sheets: data_ACQUISITION]
